# Supplementary material for: Network Neuroscience Untethered: Brain-Wide Immediate Early Gene Expression for the Analysis of Functional Connectivity in Freely Behaving Animals
Source: Biology (Basel). 2022 Dec 24;12(1):34. doi: 10.3390/biology12010034 (PMC9855808; doi:10.3390/biology12010034)
Supplement: Supplementary file 1 [file biology-12-00034-s001.zip]

Archive with 5 entries (5 files):
- Supplementary Table S1.xlsx
- Supplementary Table S2.pdf
- Supplementary Table S3.pdf
- Supplementary Table S4.xlsx
- Supplementary Table S5.xlsx
