# Supplementary material for: Network Neuroscience Untethered: Brain-Wide Immediate Early Gene Expression for the Analysis of Functional Connectivity in Freely Behaving Animals
Source: Biology (Basel). 2022 Dec 24;12(1):34. doi: 10.3390/biology12010034 (PMC9855808; doi:10.3390/biology12010034)
Supplement: Supplementary file 1 [file biology-12-00034-s001.zip › Supplementary Table S1.xlsx]

## Sheet: Sheet1
	DOI	YEAR	IEG	REGISTRATION TECHNIQUE	GROUP SIZE	NETWORK SIZE	IMAGING	SPECIES	BEHAVIOUR	MULTIPLE THRESHOLD	FDR	ANTICORRELATIONS
	https://doi.org/10.1371/journal.pcbi.1002853	2013	c-Fos	Manual	8	84	sectioned/stained	mouse	Contextual Fear Conditioning	yes	yes	not considered
	https://doi.org/10.1016/j.nbd.2014.08.007	2014	zif/268	Custom MATLAB Analysis	9-14	98	in situ hybridization	rat	Forced Swim Test	yes	no	not considered
	https://doi.org/10.1017/S1461145714000042	2014	zif/268	Custom MATLAB Analysis	6	83	in situ hybridization	rat	Haloperidol Treatment	no	yes	not considered
	https://doi.org/10.1016/j.brainres.2015.02.005	2015	cytochrome oxidase	Manual	7-10	31	sectioned/stained	rat	Morris Water Task	no	no	not considered
	https://doi.org/10.1016/j.neuron.2017.03.037	2017	c-Fos	Manual	8	84	sectioned/stained	mouse	Contextual Fear Conditioning	yes	yes	not considered
	https://doi.org/10.1523/JNEUROSCI.3451-16.2017	2017	c-Fos	Manual	11-12	15	sectioned/stained	mouse	Social Recognition	no	no	not considered
	https://doi.org/10.1016/j.nlm.2017.03.021	2017	c-Fos	Manual	3-14	13	sectioned/stained	rat	Morris Water Task	no	no	not considered
	https://doi.org/10.1038/tp.2017.24	2017	c-Fos	Manual	6	16	sectioned/stained	mouse	Forced Swim Test	no	no	yes
	https://doi.org/10.1523/JNEUROSCI.3451-16.2017	2017	c-Fos	Manual	11-12	15	sectioned/stained	mouse	Social Recognition	no	no	not considered
	https://doi.org/10.1038/s41593-018-0071-y	2018	c-Fos	Manual	11	29	sectioned/stained	rat	Ultrasonic Vocalization Recordings	no	no	not considered
	https://doi.org/10.1016/j.brainresbull.2017.05.017	2018	c-Fos	Manual	9	13	sectioned/stained	mouse	Novel Object Recognition Task	no	no	not considered
	https://doi.org/10.1371/journal.pcbi.1006207	2018	pCREB	Manual	8-12	30	sectioned/stained	rat	Contextual Fear Conditioning	yes	yes	not considered
	https://doi.org/10.1242/dmm.035519	2018	c-Fos	Manual	5	19	sectioned/stained	mouse	Forced Swim Test	no	no	not considered
	https://doi.org/10.1038/s41593-018-0071-y	2018	c-Fos	Manual	11	29	sectioned/stained	rat	Social Interaction	no	no	not considered
	https://doi.org/10.1093/sleep/zsy188	2018	Egr1	Manual	7-13	21	sectioned/stained	mouse	Contextual Fear Conditioning	no	no	not considered
	https://doi.org/10.1016/j.neuroscience.2018.07.036	2018	cytochrome oxidase	Manual	7	13	sectioned/stained	rat	4-Radial Arm Water Maze	no	no	not considered
	https://doi.org/10.1038/s41593-018-0330-y	2019	c-Fos	Manual	5	48	sectioned/stained	mouse	Contextual Fear Conditioning	no	no	not considered
	https://doi.org/10.1016/j.cub.2019.06.018	2019	Arc	Manual	7-8	11	sectioned/stained	mouse	Social Transmission of Food Preference	no	yes	not considered
	https://doi.org/10.1007/s00213-018-5000-y	2019	c-Fos	Manual	4-8	16	sectioned/stained	mouse	Contextual Fear Conditioning	no	no	not considered
	https://doi.org/10.1016/j.bbi.2019.02.028	2019	c-Fos	Manual	4-7	7	sectioned/stained	mouse	Social Exposure	no	no	not considered
	https://doi.org/10.1111/ejn.14431	2019	c-Fos	Manual	5-7	42	sectioned/stained	rat	Alcohol Reinstatement	no	no	not considered
	https://doi.org/10.1016/j.neuropharm.2020.108246	2020	c-Fos	ClearMap: https://doi.org/10.1016/j.cell.2016.05.007	4-8	95	tissue clearing	mouse	Spontaneous Locomotion Assessment	no	no	not considered
	https://doi.org/10.1073/pnas.1909915117	2020	c-Fos	ClearMap: https://doi.org/10.1016/j.cell.2016.05.007	4-5	123	tissue clearing	mouse	Alcohol Withdrawal	no	no	not considered
	https://doi.org/10.1038/s41598-020-68025-y	2020	zif/268	Manual	6-13	7	sectioned/stained	mouse	Cross Maze Task	no	no	not considered
	https://doi.org/10.3389/fcell.2020.00407	2020	c-Fos	Manual	5-7	35	sectioned/stained	mouse	Contextual Fear Conditioning	no	no	not considered
	https://doi.org/10.1016/j.ynstr.2020.100233	2020	c-Fos	Manual	9-12	28	sectioned/stained	rat	Stressor Controllability	no	yes	not considered
	https://doi.org/10.7554/eLife.65582	2021	c-Fos	Manual	7-10	45	sectioned/stained	rat	Helping Behaviour Task	yes	no	not considered
	https://doi.org/10.1371/journal.pone.0260577	2021	c-Fos	Manual	3-4	11	sectioned/stained	rat	Conditioned Taste Aversion	no	no	not considered
	https://doi.org/10.3389/fnins.2021.748431	2021	c-Fos	Manual	7-9	13	sectioned/stained	prairie voles	Social Exposure	no	no	yes
	https://doi.org/10.1523/ENEURO.0208-19.2021	2021	c-Fos	ClearMap: https://doi.org/10.1016/j.cell.2016.05.007	4-5	178	tissue clearing	mouse	Psychostimulant Withdrawal	no	no	not considered
	https://doi.org/10.1016/j.biopsych.2021.01.005	2021	c-Fos	Manual	9	15	sectioned/stained	mouse	Contextual Fear Conditioning	no	no	not considered
	https://doi.org/10.1038/s41598-021-84273-y	2021	c-Fos	Manual	5-10	34	sectioned/stained	mouse	Acupuncture	no	no	not considered
	https://doi.org/10.3389/fnbeh.2022.907707	2021	c-Fos	WholeBrain: doi: 10.1038/s41593-017-0027-7	10	97	sectioned/stained	mouse	Contextual Fear Conditioning	yes	yes	not considered
	https://doi.org/10.1016/j.nbas.2022.100042	2022	c-Fos	Manual	12-14	22	sectioned/stained	mouse	Object-Place Association	weighted	no	not considered
	https://doi.org/10.3389/fncel.2022.856855	2022	c-Fos	Manual	8	30	sectioned/stained	mouse	Novel Object Recognition Task	no	no	yes
	https://doi.org/10.1016/j.ynstr.2022.100459	2022	c-Fos	Manual	5-6	8	sectioned/stained	rat	Contextual Fear Conditioning	no	yes	not considered
	https://doi.org/10.3389/fnsys.2022.832484	2022	c-Fos	WholeBrain: doi: 10.1038/s41593-017-0027-7	3-4	112	sectioned/stained	mouse	Contextual Fear Conditioning	no	no	not considered
	https://doi.org/10.1016/j.ynstr.2022.100458	2022	c-Fos	Manual	6-11	14	sectioned/stained	mouse	Cognitive Bias Testing	no	no	not considered
	https://doi.org/10.1186/s13041-022-00908-9	2022	Egr1	Manual	7	12	sectioned/stained	rat	Behavioural Schema Task	yes	no	not considered
	https://doi.org/10.1038/s41598-022-24934-8	2022	c-Fos	WholeBrain: doi: 10.1038/s41593-017-0027-7	5-6	115	sectioned/stained	mouse	rTMS Stimulation	no	yes	yes
