# Supplementary material for: Network Neuroscience Untethered: Brain-Wide Immediate Early Gene Expression for the Analysis of Functional Connectivity in Freely Behaving Animals
Source: Biology (Basel). 2022 Dec 24;12(1):34. doi: 10.3390/biology12010034 (PMC9855808; doi:10.3390/biology12010034)
Supplement: Supplementary file 1 [file biology-12-00034-s001.zip › Supplementary Table S4.xlsx]

## Sheet: Sheet1
REGION NUMBER	ABREVIATION	FULL NAME
1	S1	Primary Somatosensory Cortex
2	IL	Infralimbic Cortex
3	GU	Gustatory Cotex
4	VISC	Visceral Cortex
5	VIS	Visual Cortex
6	ACA	Anterior Cingulate Cortex
7	PL	Prelimbic Cortex
8	AI	Agranular Insular Cortex
9	RSC	Retrosplenial Cortex
10	ECT	Ectorhinal Cortex
11	PAG	Periaqueductal Gray
12	VTA	Ventral Tegmental Area
13	SN	Substantia Nigra
14	SAG	Nucleus Sagulum
15	PBG	Parabigeminal Nucleus
16	CA1	Ammon's Horn, CA1 Part
17	CA2	Ammon's Horn, CA2 Part
18	CA3	Ammon's Horn, CA3 Part
19	DG	Dentate Gyrus
20	ENT	Entorhinal Cortex
21	PAR	Parsubiculum
22	POST	Postsubiculum
23	PRE	Presubiculum
24	EP	Endopiriform Nucleus
25	BLA	Basolateral Amygdala
26	BMA	Basomedial Amygdala
27	CP	Caudoputamen
28	ACB	Nucleus Accumbens
29	LSC	Lateral Septal Nucleus, Caudal
30	LSR	Lateral Septal Nucleus, Rostral
31	LSV	Lateral Septal Nucleus, Ventral
32	SF	Septofimbrial Nucleus
33	SH	Septohippocampal Nucleus
34	CEA	Central Amygdala
35	MEA	Medial Amygdala
36	GP	Globus Pallidus
37	PALV	Pallidum, Ventral
38	MS	Medial Septum
39	NDB	Diagonal Band Nucleus
40	BST	Bed Nucleus of the Stria Terminalis
41	VL	Ventral Lateral Thalamus
42	VPM	Ventral Posteromedial Thalamus
43	LP	Lateral Posterior Thalamus
44	AV	Anteroventral Thalamus
45	AM	Anteromedial Thalamus
46	AD	Anterodorsal Thalamus
47	MD	Mediodorsal Thalamus
48	SMT	Submedial Thalamus
49	PVT	Paraventricular Thalamus
50	ILM	Intralaminar Thalamus
51	EPI	Epithalamus
52	DM	Dorsomedial Hypothalamus
53	LM	Lateral Mammillary Nucleus
54	MM	Medial Mammillary Nucleus
55	MPA	Medial Preoptic Area
56	LH	Lateral Hypothalamus
57	LPO	Lateral Preoptic Area
58	STN	Subtalamic Nucleus
59	ZI	Zona Incerta
60	RL	Rostral Linear Raphe Nucleus
