# Supplementary material for: Network Neuroscience Untethered: Brain-Wide Immediate Early Gene Expression for the Analysis of Functional Connectivity in Freely Behaving Animals
Source: Biology (Basel). 2022 Dec 24;12(1):34. doi: 10.3390/biology12010034 (PMC9855808; doi:10.3390/biology12010034)
Supplement: Supplementary file 1 [file biology-12-00034-s001.zip › Supplementary Table S5.xlsx]

## Sheet: Figure 2A
Figure 2A: Scatter plot of regional c-Fos expression densities in BLA and BMA
Regional c-Fos Expression Densities (fos+/mm2)
BLA	BMA
132.402	582.646
256.011	373.045
508.957	429.599
793.833	692.963
253.791	433.652
278.757	216.857
426.234	406.569
155.703	88.6193
450.837	314.098
291.889	289.895
314.228	151.201
66.3051	39.2605

## Sheet: Figure 2B
Figure 2B: p-Values for Correlated c-Fos Expression Density at the BLA and BMA across all Possible Combinations of Mice by Group Size
p-Values
3	4	5	6	7	8	9	10	11	12
0.62591	0.509798	0.355423	0.308632	0.268603	0.133681	0.136896	0.103878	0.0970803	0.0318
0.558672	0.480556	0.386608	0.330323	0.170115	0.302708	0.0999232	0.124483	0.0330413
0.171303	0.728396	0.443871	0.218725	0.341518	0.205336	0.127723	0.0458542	0.0428063
0.187537	0.397699	0.285383	0.450072	0.239694	0.25877	0.048463	0.0982791	0.0343195
0.486609	0.840235	0.543888	0.289172	0.301872	0.0882405	0.232405	0.0342373	0.0625328
0.942003	0.33774	0.377388	0.389459	0.119077	0.170348	0.267263	0.0470374	0.0450484
0.281156	0.618358	0.456161	0.154642	0.174972	0.128327	0.088463	0.211953	0.0428607
0.040183	0.683904	0.216802	0.321744	0.414134	0.16271	0.203039	0.0649555	0.0299901
0.140766	0.622095	0.645398	0.205623	0.25763	0.0698477	0.0636523	0.0827181	0.303938
0.693463	0.336132	0.319707	0.383766	0.342953	0.266516	0.0869233	0.0646965	0.0473183
0.776965	0.455398	0.805887	0.28437	0.115875	0.306625	0.13076	0.122899	0.0370586
0.447335	0.464827	0.233244	0.334268	0.223609	0.116409	0.155787	0.0469878	0.000754915
0.807867	0.373271	0.521189	0.152955	0.163698	0.239907	0.0646306	0.0601535
0.210831	0.589588	0.585784	0.216611	0.210769	0.0864524	0.126498	0.0495628
0.897534	0.427781	0.530547	0.483893	0.0934104	0.116482	0.0496927	0.0829952
0.373631	0.534464	0.696369	0.320086	0.34688	0.183577	0.0673397	0.128722
0.705976	0.304145	0.83142	0.38736	0.402795	0.129987	0.246594	0.0447947
0.785063	0.11325	0.550147	0.15293	0.154112	0.16866	0.0862826	0.058111
0.754376	0.292656	0.683124	0.260283	0.306625	0.065521	0.108682	0.0460288
0.49831	0.958096	0.685958	0.202049	0.111213	0.312486	0.0874471	0.0836789
0.659692	0.0968231	0.588885	0.242984	0.153105	0.360953	0.138264	0.059765
0.709638	0.0381882	0.766399	0.124572	0.154139	0.119004	0.166036	0.0910902
0.576781	0.0714108	0.226437	0.398567	0.329309	0.266425	0.0626035	0.0337423
0.803653	0.500303	0.53894	0.433944	0.23377	0.0830679	0.128912	0.0419963
0.64447	0.534382	0.662981	0.189874	0.276596	0.115988	0.0458885	0.0351416
0.714688	0.728654	0.519989	0.344591	0.10751	0.170291	0.0635268	0.0607037
0.513548	0.329063	0.908413	0.146419	0.186709	0.203403	0.283262	0.0444039
0.299263	0.050422	0.822684	0.186355	0.147799	0.0869816	0.0867693	0.0426631
0.305747	0.0288575	0.915115	0.623425	0.177492	0.162567	0.111371	0.811882
0.972395	0.807464	0.470744	0.819608	0.0865224	0.0656999	0.0857005	0.276197
0.127027	0.905226	0.398671	0.453367	0.287257	0.0896163	0.159449	0.333222
0.179854	0.177615	0.54538	0.60641	0.314834	0.320807	0.0627051	0.303154
0.234213	0.407482	0.644407	0.601591	0.134064	0.113274	0.0803237	0.500891
0.611659	0.482072	0.629567	0.531494	0.255668	0.143737	0.0653995	0.409801
0.681768	0.629769	0.562837	0.755102	0.105273	0.11389	0.109	0.330255
0.73294	0.888719	0.676487	0.164952	0.133341	0.144238	0.105095	0.284574
0.528225	0.835174	0.338991	0.461286	0.205204	0.110028	0.120947	0.128198
0.168082	0.608336	0.319045	0.579563	0.15293	0.13375	0.0489102	0.0478278
0.0276142	0.605695	0.263236	0.46672	0.186401	0.056947	0.09906	0.0626267
0.929016	0.195178	0.465427	0.930038	0.0825833	0.242569	0.0383401	0.0507815
0.940848	0.321126	0.302039	0.80963	0.347593	0.266416	0.0501832	0.0859316
0.175875	0.819443	0.433091	0.924075	0.378015	0.0974666	0.204258	0.0675092
0.560997	0.0323697	0.196419	0.389908	0.139949	0.209085	0.0684666	0.0617245
0.647168	0.717799	0.368546	0.304921	0.289222	0.0737254	0.0833915	0.047264
0.762024	0.970326	0.27385	0.442919	0.103572	0.0951537	0.0679477	0.485919
0.926169	0.528291	0.443166	0.613353	0.134699	0.137511	0.11954	0.109811
0.845838	0.536813	0.340037	0.541743	0.189652	0.156973	0.0502403	0.0412212
0.665753	0.669129	0.407325	0.503211	0.21538	0.07223	0.0616086	0.0508787
0.775989	0.412333	0.215868	0.635242	0.10353	0.132684	0.053151	0.0422794
0.380168	0.739387	0.274042	0.720638	0.179729	0.058578	0.0837997	0.0734403
0.52518	0.543905	0.515409	0.532917	0.0829685	0.0752912	0.126798	0.0532924
0.892971	0.591458	0.353176	0.716039	0.106261	0.24477	0.0485603	0.0515635
0.132044	0.336262	0.443712	0.749381	0.333705	0.0949549	0.0601568	0.0346162
0.844499	0.694535	0.206601	0.476146	0.132847	0.114034	0.0498337	0.3127
0.957398	0.198887	0.330365	0.869287	0.159213	0.0959214	0.0855867	0.0561847
0.205595	0.847386	0.26358	0.816977	0.132376	0.148084	0.0620733	0.00413761
0.709579	0.222749	0.320874	0.90853	0.72806	0.169546	0.787404	0.000783035
0.553246	0.56218	0.186389	0.438245	0.445376	0.0710244	0.831628	0.00151966
0.0575575	0.652276	0.447265	0.545068	0.640696	0.13689	0.307565	0.00105675
0.390064	0.621929	0.499352	0.611977	0.665955	0.0549314	0.776665	0.00239953
0.866834	0.718922	0.257214	0.599309	0.447484	0.0717926	0.257797	0.001668
0.48671	0.862436	0.410189	0.643067	0.903019	0.286423	0.334402	0.00159708
0.684602	0.615174	0.202799	0.542008	0.820562	0.0973437	0.576805	0.000140819
0.300126	0.741979	0.260221	0.648484	0.929221	0.118462	0.466153	0.0202341
0.116408	0.759055	0.423316	0.840502	0.381398	0.0952658	0.531547	0.00183115
0.232367	0.671572	0.800638	0.729182	0.453485	0.16274	0.47909	0.000591318
0.139628	0.815072	0.212085	0.798723	0.51331	0.0712177	0.948403
0.218375	0.16268	0.0367958	0.352224	0.588732	0.0868304	0.365813
0.325277	0.545327	0.0268644	0.355064	0.561163	0.0741905	0.441632
0.16318	0.705136	0.661908	0.53495	0.505542	0.115965	0.419627
0.329924	0.610974	0.871843	0.551819	0.626158	0.813162	0.614977
0.179387	0.920065	0.0921283	0.668272	0.87402	0.70878	0.862151
0.123445	0.856822	0.288955	0.463722	0.735025	0.792515	0.300705
0.968134	0.923939	0.36189	0.553627	0.822558	0.289302	0.363041
0.117541	0.580027	0.525887	0.887798	0.308127	0.484901	0.323078
0.332187	0.452211	0.867781	0.929241	0.277878	0.565515	0.538807
0.242782	0.622121	0.894999	0.457515	0.442477	0.50086	0.431662
0.110023	0.709759	0.628769	0.907058	0.541295	0.661974	0.738627
0.0976388	0.704551	0.407253	0.409558	0.584412	0.415614	0.269962
0.639331	0.64939	0.0985332	0.51767	0.432508	0.509351	0.318941
0.480559	0.740401	0.201247	0.52861	0.53698	0.894629	0.303035
0.978575	0.473882	0.753772	0.594005	0.921463	0.953105	0.465821
0.545172	0.473382	0.0209002	0.665084	0.977474	0.3999	0.399398
0.227225	0.385874	0.578317	0.632307	0.423115	0.931141	0.31759
0.371938	0.625561	0.862128	0.291902	0.927985	0.347206	0.132332
0.366449	0.439379	0.948756	0.212183	0.353284	0.454284	0.160687
0.825802	0.560487	0.370139	0.378804	0.468669	0.496295	0.0652006
0.614769	0.311888	0.431753	0.270861	0.432257	0.55935	0.129086
0.808035	0.512698	0.433051	0.351605	0.581205	0.640601	0.0489577
0.260838	0.388338	0.631862	0.1557	0.667735	0.601353	0.0684332
0.575537	0.572734	0.825752	0.207309	0.608853	0.844189	0.253086
0.347096	0.468118	0.669088	0.425812	0.767965	0.88428	0.0864917
0.768883	0.517814	0.474791	0.268116	0.688016	0.336135	0.111382
0.224719	0.328303	0.706817	0.377135	0.756778	0.805775	0.0883844
0.7386	0.398881	0.2261	0.144691	0.316036	0.273254	0.162976
0.980182	0.695584	0.268854	0.269042	0.576175	0.357596	0.0683491
0.444038	0.509957	0.83015	0.199414	0.665716	0.467024	0.0885026
0.176369	0.574781	0.0112125	0.263115	0.49497	0.502348	0.0737465
0.248379	0.324296	0.804458	0.12854	0.749042	0.573019	0.114576
0.597095	0.448061	0.965763	0.373727	0.428765	0.50382	0.163315
0.321667	0.381686	0.996078	0.447952	0.510425	0.973009	0.0626519
6.1588e-05	0.42956	0.926533	0.195875	0.850583	0.385423	0.0822257
0.0915014	0.29529	0.942628	0.348981	0.89636	0.466414	0.0658213
0.00778522	0.59049	0.485211	0.142029	0.417768	0.431559	0.110848
0.0910364	0.613154	0.218098	0.200413	0.900189	0.639955	0.086523
0.0620519	0.373041	0.367454	0.201873	0.386001	0.732844	0.125688
0.079016	0.527925	0.69079	0.375754	0.486829	0.765193	0.0517926
0.00819969	0.316608	0.378603	0.275383	0.593231	0.308876	0.0649671
0.733638	0.370582	0.592293	0.332806	0.556365	0.731498	0.0552543
0.783907	0.514923	0.745444	0.148954	0.624601	0.272598	0.0876029
0.499828	0.795341	0.837269	0.245622	0.60987	0.342783	0.0704497
0.787104	0.318413	0.752258	0.199044	0.799503	0.680412	0.064884
0.770815	0.0952335	0.677164	0.242014	0.82635	0.449845	0.866554
0.82017	0.0701786	0.547648	0.131996	0.34968	0.503578	0.417489
0.39508	0.755431	0.603548	0.341131	0.770745	0.469622	0.514908
0.167942	0.898372	0.884144	0.380415	0.300889	0.884152	0.490378
0.0198862	0.0759418	0.216397	0.186587	0.378408	0.372315	0.720178
0.208755	0.365173	0.797722	0.318017	0.562251	0.439381	0.685483
0.187041	0.462982	0.918469	0.149372	0.49875	0.439018	0.498519
0.23626	0.617398	0.961828	0.191004	0.555954	0.589509	0.481766
0.0183314	0.894559	0.420089	0.256418	0.506706	0.796225	0.125457
0.105242	0.893989	0.486872	0.196026	0.91637	0.303734	0.143213
0.733072	0.658745	0.306964	0.242558	0.404683	0.357388	0.0584053
0.148202	0.519036	0.602646	0.121346	0.476002	0.332654	0.116633
0.23071	0.16952	0.408895	0.385626	0.464046	0.512465	0.0455507
0.0789798	0.30995	0.495615	0.43056	0.625457	0.430819	0.0591202
0.118073	0.810433	0.231669	0.186183	0.1653	0.170351	0.241244
0.1498	0.0649507	0.44	0.339885	0.333776	0.126139	0.081949
0.185412	0.669819	0.280435	0.140684	0.230754	0.164263	0.0989311
0.0482395	0.929069	0.490822	0.185045	0.299306	0.0682552	0.0801338
0.396492	0.962934	0.381871	0.24462	0.114323	0.264692	0.140326
0.0831888	0.461755	0.415955	0.281164	0.213259	0.310481	0.0594771
0.108892	0.533223	0.221667	0.152986	0.162816	0.11545	0.0725175
0.391639	0.543704	0.304041	0.240362	0.210538	0.241064	0.0620082
0.0964604	0.715667	0.65628	0.124289	0.0989359	0.0838562	0.0985847
0.197782	0.859534	0.455119	0.160874	0.304705	0.116602	0.149852
0.326617	0.673048	0.495576	0.394281	0.357747	0.167309	0.0579236
0.256979	0.496154	0.228591	0.181671	0.152968	0.202054	0.0712543
0.294179	0.889948	0.343227	0.219286	0.286137	0.0924251	0.0586131
0.43454	0.342747	0.281069	0.18627	0.114476	0.166951	0.101362
0.269171	0.393187	0.314498	0.935885	0.157283	0.0713434	0.0728908
0.414158	0.87735	0.186835	0.273418	0.218891	0.0985603	0.102251
0.249267	0.0288742	0.522742	0.344664	0.157102	0.295433	0.0420568
0.0797021	0.897268	0.527878	0.34221	0.208714	0.115455	0.0495779
0.0127274	0.901047	0.265113	0.561844	0.0893786	0.147121	0.0432094
0.0890034	0.996383	0.435119	0.802132	0.335194	0.12007	0.0709605
0.0767446	0.943396	0.217146	0.715194	0.39917	0.168794	0.0522034
0.110102	0.955056	0.254761	0.498732	0.149651	0.205967	0.0511141
0.0140605	0.604814	0.633113	0.527676	0.301294	0.0861373	0.790661
0.0749524	0.285257	0.844191	0.151642	0.105222	0.162738	0.295595
0.188539	0.467267	0.496026	0.187037	0.150359	0.063378	0.34688
0.015052	0.750762	0.650191	0.787163	0.209093	0.0894689	0.324927
0.168983	0.489053	0.658783	0.0102817	0.253801	0.322549	0.50498
0.049293	0.679558	0.596006	0.693819	0.120556	0.111215	0.425049
0.065078	0.806452	0.795007	0.944606	0.20641	0.144676	0.345479
0.0822095	0.871446	0.118182	0.967278	0.0911718	0.112924	0.290291
0.0933187	0.805161	0.451526	0.913808	0.127077	0.203214	0.146299
0.0286786	0.77279	0.606759	0.930137	0.366726	0.0881727	0.0607989
0.166426	0.581266	0.536693	0.386449	0.146157	0.11433	0.0757694
0.0110142	0.764552	0.938939	0.139218	0.187982	0.0940283	0.0638866
0.079304	0.961935	0.836853	0.267293	0.151005	0.145129	0.102192
0.183585	0.335523	0.930116	0.656643	0.187942	0.140116	0.0812969
0.0522477	0.847836	0.471399	0.287253	0.14668	0.163104	0.0755321
0.115219	0.944163	0.331887	0.521329	0.180691	0.0737822	0.0558835
0.825339	0.976456	0.495726	0.694781	0.0859373	0.136574	0.503781
0.549926	0.0924111	0.664901	0.810354	0.28587	0.0586346	0.00452736
0.887974	0.0733911	0.598049	0.71055	0.319659	0.0776131	0.00778951
0.435192	0.0539825	0.570083	0.590347	0.134194	0.252084	0.00177836
0.254424	0.0618378	0.686106	0.559277	0.258	0.0960712	0.00533755
0.438393	0.133294	0.74896	0.445481	0.103461	0.117939	0.000980613
0.478489	0.0502134	0.556909	0.72219	0.134935	0.0980186	0.00226896
0.454951	0.132009	0.740285	0.140028	0.184572	0.165834	0.0154738
0.914999	0.0437035	0.792468	0.754352	0.213051	0.0776401	0.00241038
0.946542	0.646772	0.536523	0.895271	0.109843	0.0959675	0.00478291
0.357132	0.621621	0.868464	0.878632	0.18421	0.084208	0.00318756
0.676723	0.340867	0.834554	0.99606	0.0902988	0.121652	0.00784245
0.447038	0.829618	0.906106	0.966269	0.117418	0.167772	0.00186509
0.804346	0.643892	0.516898	0.906106	0.303614	0.0720284	0.00332252
0.243021	0.806127	0.602927	0.477619	0.134252	0.0899242	0.0024907
0.650494	0.213507	0.683171	0.336111	0.162425	0.0757156	0.00489351
0.862716	0.314676	0.640654	0.403755	0.13942	0.118934	0.00849251
0.533507	0.189016	0.709497	0.666631	0.189141	0.0950371	0.00171265
0.0885466	0.475469	0.601329	0.354725	0.21941	0.953119	0.00327189
0.335379	0.332167	0.691208	0.601091	0.103784	0.88009	0.00225762
0.639262	0.45366	0.855914	0.74528	0.181354	0.44749	0.00499523
0.0376212	0.124818	0.761278	0.785382	0.0813896	0.85924	0.00347055
0.40849	0.158937	0.809722	0.699116	0.107565	0.376625	0.000972119
0.198015	0.77279	0.424876	0.669979	0.336118	0.520715	0.000145284
0.307254	0.248421	0.358491	0.440661	0.131632	0.278961	0.000331519
0.0782354	0.471975	0.572326	0.659752	0.161566	0.634067	0.000253516
0.111291	0.0955385	0.602549	0.91072	0.132668	0.73605	0.000600915
0.17765	0.240082	0.7083	0.194223	0.216703	0.700568	0.000378996
0.4789	0.18197	0.527702	0.811971	0.106495	0.621128	0.000411614
0.101738	0.276096	0.601338	0.931013	0.130802	0.575289	0.115759
0.469321	0.107514	0.88921	0.980858	0.113641	0.713852	0.017217
0.387428	0.556152	0.912527	0.989824	0.162302	0.740524	0.0300195
0.0679169	0.56814	0.519145	0.932844	0.966142	0.91751	0.0228584
0.591537	0.158525	0.906171	0.501487	0.968184	0.863647	0.0538917
0.149839	0.514739	0.488517	0.919538	0.885785	0.426334	0.0435977
0.322712	0.10905	0.586504	0.435319	0.402273	0.529069	0.030439
0.230334	0.206187	0.596293	0.583907	0.253257	0.48654	0.00530295
0.0945397	0.132506	0.638804	0.324684	0.311612	0.730024	0.00849307
0.277369	0.0628716	0.692463	0.654495	0.652121	0.678793	0.00190474
0.0743039	0.119028	0.677301	0.745872	0.279252	0.931587	0.00363109
0.632589	0.201144	0.397468	0.716881	0.552953	0.431555	0.00256459
0.340884	0.0819563	0.290701	0.707408	0.71252	0.520335	0.00523873
0.192013	0.223855	0.479615	0.626998	0.755952	0.525146	0.00411446
0.464176	0.0864747	0.363171	0.760926	0.659316	0.697291	0.00370622
0.0396046	0.065939	0.435573	0.821703	0.603368	0.711301	0.000477047
0.277819	0.0601086	0.227936	0.906	0.453294	0.504569	0.0556318
0.299326	0.106524	0.292746	0.361442	0.522962	0.16864	0.00340977
0.187338	0.0603112	0.566186	0.22679	0.773076	0.12809	0.000723625
0.0348582	0.114865	0.37918	0.430446	0.136338	0.154472	0.00127267
0.553278	0.0454918	0.478996	0.31613	0.785312	0.0660228	0.000984798
0.138431	0.0581465	0.219168	0.369715	0.919411	0.284966	0.00213537
0.0582605	0.124406	0.354268	0.168104	0.950685	0.309476	0.00141255
0.661609	0.0361605	0.279244	0.240683	0.950908	0.114022	0.00144861
0.219171	0.132932	0.340912	0.55245	0.879924	0.241831	1.86725e-05
0.17331	0.0393205	0.195654	0.360195	0.458115	0.0858559	0.0151891
0.424421	0.0836878	0.484379	0.432648	0.89705	0.109891	0.00163488
	0.0561449	0.539587	0.169068	0.363133	0.159464
	0.0929111	0.274358	0.289363	0.516818	0.181042
	0.0434805	0.438432	0.222661	0.239491	0.0836152
	0.10357	0.213527	0.267282	0.638415	0.15187
	0.147596	0.275208	0.136166	0.746154	0.0673034
	0.0649294	0.276444	0.448294	0.684314	0.0860479
	0.122904	0.478465	0.483971	0.663623	0.282069
	0.0388321	0.369734	0.210298	0.562769	0.110216
	0.078967	0.413427	0.38116	0.706988	0.131587
	0.792543	0.217506	0.160692	0.697268	0.109819
	0.325588	0.316693	0.204329	0.895728	0.173115
	0.738677	0.270575	0.205405	0.999975	0.196767
	0.206841	0.30812	0.418055	0.938745	0.0827642
	0.0664995	0.194854	0.309778	0.474209	0.15792
	0.207907	0.428384	0.339271	0.888612	0.0636462
	0.307471	0.450636	0.151565	0.431478	0.0826451
	0.446908	0.254966	0.235504	0.571154	0.332546
	0.86684	0.39174	0.195263	0.36194	0.113853
	0.996155	0.216575	0.22024	0.634723	0.137523
	0.168318	0.256896	0.122636	0.723143	0.109901
	0.58066	0.338332	0.357894	0.718669	0.187341
	0.230518	0.274001	0.369096	0.664117	0.0823309
	0.680754	0.314549	0.178074	0.623487	0.099955
	0.056822	0.183917	0.31023	0.753956	0.0846452
	0.448129	0.50301	0.147249	0.846789	0.133577
	0.681398	0.521291	0.173926	0.917737	0.127267
	0.366745	0.260932	0.265909	0.923253	0.138658
	0.0299154	0.428306	0.208081	0.45361	0.062547
	0.127365	0.210502	0.235986	0.546705	0.117716
	0.437726	0.254112	0.120011	0.534893	0.0514145
	0.186409	0.320128	0.453651	0.717851	0.0632638
	0.667451	0.347051	0.456283	0.716509	0.232159
	0.443133	0.216791	0.191019	0.175396	0.0868417
	0.608415	0.309744	0.360802	0.379825	0.0997137
	0.116565	0.187292	0.149455	0.268304	0.0845118
	0.384733	0.224669	0.179448	0.314211	0.136127
	0.259527	0.472118	0.243154	0.122104	0.0638689
	0.644659	0.252694	0.260356	0.212105	0.0741795
	0.165143	0.285352	0.14174	0.166751	0.0667148
	0.94897	0.254217	0.225954	0.199339	0.0995792
	0.91595	0.947555	0.119852	0.0970573	0.147462
	0.243919	0.33035	0.143205	0.328206	0.0631681
	0.143206	0.415455	0.396693	0.35691	0.0738094
	0.156529	0.421101	0.179691	0.15213	0.063773
	0.40762	0.627862	0.201828	0.287911	0.103877
	0.284673	0.829687	0.175233	0.1186	0.0757928
	0.162375	0.718487	0.752657	0.149544	0.784126
	0.321469	0.519452	0.458618	0.234887	0.815013
	0.0885516	0.650341	0.65695	0.174031	0.334005
	0.863109	0.221413	0.699514	0.210852	0.770896
	0.761772	0.265948	0.497622	0.0932984	0.290817
	0.179383	0.826389	0.90242	0.402474	0.363427
	0.690986	0.0259246	0.835531	0.431964	0.617622
	0.0860544	0.76796	0.92702	0.159874	0.48665
	0.233173	0.998731	0.444341	0.3287	0.541351
	0.384389	0.974273	0.495734	0.117591	0.498907
	0.480346	0.927377	0.567961	0.152083	0.923528
	0.211096	0.940639	0.624041	0.215338	0.394415
	0.568994	0.474358	0.614563	0.243513	0.463312
	0.091445	0.170294	0.554883	0.116963	0.454284
	0.375091	0.330704	0.662669	0.201599	0.621738
	0.954392	0.704231	0.888803	0.0929659	0.847757
	0.230582	0.362153	0.763077	0.118707	0.328751
	0.332864	0.588942	0.832269	0.378124	0.384667
	0.358845	0.744463	0.365609	0.150633	0.353091
	0.143662	0.838423	0.273363	0.179801	0.551025
	0.135454	0.753699	0.467275	0.148264	0.454668
	0.112707	0.666789	0.584857	0.178937	0.71102
	0.237333	0.586587	0.613998	0.142587	0.288571
	0.118528	0.554856	0.485371	0.16275	0.330252
	0.208452	0.835534	0.577429	0.0786184	0.324576
	0.0839247	0.210003	0.922934	0.299922	0.466528
	0.00883827	0.795447	0.963252	0.30926	0.412535
	0.000210813	0.916974	0.474134	0.12689	0.330998
	0.0109892	0.93091	0.927027	0.250572	0.161289
	0.00805872	0.98053	0.415812	0.100802	0.186613
	0.0162851	0.970443	0.52556	0.121405	0.0847218
	0.00025338	0.923781	0.482145	0.168998	0.155111
	0.00727108	0.568341	0.619329	0.182836	0.0668315
	0.0428374	0.410126	0.691453	0.0943874	0.0879365
	0.00636929	0.490647	0.647071	0.160388	0.288362
	0.0356093	0.705008	0.769425	0.0804062	0.110686
	0.00379544	0.441819	0.704282	0.0970754	0.135005
	0.00629762	0.662854	0.755465	0.280757	0.111341
	0.00852599	0.788137	0.366911	0.122587	0.187908
	0.0118562	0.818987	0.607781	0.138851	0.0882834
	0.00094913	0.746404	0.715485	0.121629	0.108702
	0.0339747	0.7447	0.526159	0.187022	0.0943508
	0.00758428	0.460686	0.794509	0.201598	0.137956
	0.0080322	0.796385	0.471935	0.0949496	0.191679
	0.0410781	0.959318	0.540663	0.16898	0.0826309
	0.00401558	0.280048	0.841338	0.0773053	0.102659
	0.0164119	0.845846	0.871094	0.0943715	0.0856799
	0.552695	0.946739	0.460086	0.337862	0.135961
	0.300197	0.928974	0.890125	0.129191	0.107451
	0.729843	0.995775	0.444658	0.147257	0.143279
	0.55016	0.965063	0.537687	0.123461	0.0662113
	0.618112	0.566951	0.662012	0.192022	0.0786478
	0.208136	0.936936	0.583992	0.0945977	0.069838
	0.26816	0.524313	0.637676	0.108792	0.104374
	0.688505	0.663081	0.639626	0.0970445	0.0849
	0.618573	0.404497	0.804596	0.143168	0.0796126
	0.668252	0.69582	0.813638	0.816516	0.901259
	0.172122	0.768568	0.392007	0.724353	0.449546
	0.368166	0.76121	0.771969	0.792807	0.53956
	0.291995	0.756374	0.35299	0.332466	0.532612
	0.383442	0.700982	0.423354	0.506479	0.724146
	0.173373	0.820937	0.604845	0.602784	0.717351
	0.902843	0.93935	0.533814	0.529835	0.524053
	0.779442	0.922305	0.575972	0.69808	0.49854
	0.251784	0.0698683	0.539717	0.453734	0.00965429
	0.685081	0.0439654	0.89298	0.537151	0.00515675
	0.18883	0.0563282	0.448939	0.887737	0.0106778
	0.288833	0.121071	0.509807	0.932577	0.00243698
	0.0126577	0.0459348	0.515469	0.437589	0.0158928
	0.123709	0.129851	0.641183	0.923098	0.0288898
	0.0534261	0.0371155	0.221151	0.396463	0.00549366
	0.087635	0.023501	0.418706	0.498652	0.0182623
	0.00950921	0.0175588	0.304085	0.549655	0.00275978
	0.019382	0.0412694	0.365727	0.584868	0.00678238
	0.0280072	0.0198592	0.16256	0.653938	0.00916945
	0.051592	0.0444614	0.269161	0.628431	0.0145698
	0.00284906	0.0118436	0.216029	0.850787	0.00419207
	0.116599	0.0184321	0.26231	0.875377	0.0107754
	0.0799018	0.0555006	0.142093	0.373577	0.00255481
	0.0146097	0.013555	0.376278	0.808188	0.00529539
	0.166265	0.0579808	0.417774	0.316999	0.0260889
	0.0148016	0.0108946	0.203901	0.396987	0.0053613
	0.0509825	0.0282076	0.346165	0.497544	0.00964449
	0.0473818	0.0170167	0.161566	0.534568	0.00695691
	0.0284256	0.0317086	0.20644	0.592586	0.00947877
	0.0581955	0.010716	0.28323	0.533825	0.0162762
	0.00947528	0.0413759	0.214584	0.95391	0.00398707
	0.254727	0.0653621	0.265036	0.424392	0.0109854
	0.100031	0.0193857	0.131662	0.497575	0.00214753
	0.0344281	0.050483	0.430787	0.476123	0.00495008
	0.177155	0.0103759	0.477174	0.655342	0.0317811
	0.0129762	0.0248192	0.204852	0.726076	0.00507556
	0.0590512	0.502706	0.373578	0.742962	0.0101488
	0.0603326	0.248166	0.15332	0.336344	0.00666421
	0.0429318	0.760201	0.201503	0.7225	0.0157094
	0.0125336	0.534014	0.267872	0.309401	0.00404588
	0.0980522	0.659303	0.307429	0.373537	0.00704598
	0.0164353	0.142994	0.166321	0.734037	0.00524741
	0.0423091	0.207134	0.260243	0.470006	0.0100125
	0.208163	0.841099	0.133602	0.511149	0.00115355
	0.0374485	0.509842	0.173002	0.489376	0.00213715
	0.0455942	0.674111	0.432895	0.853316	0.00042665
	0.0802664	0.108688	0.198304	0.402425	0.00163378
	0.130678	0.332383	0.239158	0.460472	0.000216857
	0.106807	0.230851	0.201062	0.47684	0.000670653
	0.181826	0.350292	0.23715	0.594057	0.00496351
	0.118473	0.10527	0.194413	0.776716	0.000615212
	0.177992	0.914261	0.224614	0.333404	0.00143521
	0.0841218	0.853842	0.122889	0.378678	0.00103712
	0.105645	0.193132	0.354661	0.364925	0.00225125
	0.217513	0.717157	0.373478	0.523017	0.00045735
	0.0980176	0.121259	0.17876	0.453853	0.000886641
	0.203815	0.22661	0.312461	0.212017	0.00076831
	0.0768766	0.0742262	0.145656	0.164342	0.00150864
	0.139012	0.331879	0.176707	0.201438	0.0027494
	0.100931	0.172275	0.230939	0.0956504	0.00046897
	0.143057	0.271576	0.252895	0.324464	0.00100541
	0.077275	0.0407868	0.14785	0.359886	0.000766143
	0.179706	0.12748	0.227469	0.151203	0.00173168
	0.226953	0.0974731	0.128384	0.288571	0.00110353
	0.109515	0.163689	0.156179	0.115731	0.109767
	0.185421	0.046084	0.351179	0.150199	0.147321
	0.075262	0.327118	0.177429	0.206334	0.0282025
	0.120852	0.363655	0.20236	0.237372	0.116908
	0.00629878	0.0746909	0.18141	0.122242	0.0163999
	0.0266174	0.351119	0.242528	0.203315	0.036151
	0.0100899	0.0519983	0.26521	0.0994665	0.444735
	0.0319757	0.109899	0.142865	0.129002	0.0465687
	0.00392365	0.121878	0.228368	0.338754	0.0755143
	0.00632403	0.0727708	0.118707	0.149957	0.0574746
	0.00826702	0.130613	0.145904	0.180816	0.197028
	0.0138472	0.0310922	0.397848	0.153688	0.0380696
	0.00101034	0.413189	0.178581	0.213325	0.0626616
	0.0258323	0.43156	0.20519	0.246308	0.0532457
	0.0165137	0.0661273	0.176341	0.116388	0.0996257
	0.00744923	0.332303	0.260082	0.201999	0.161644
	0.0372671	0.0347477	0.145646	0.0905159	0.0268571
	0.00472571	0.0862641	0.168491	0.11922	0.04578
	0.0171268	0.139204	0.153308	0.378357	0.0343548
	0.0180105	0.176454	0.204751	0.148245	0.0783672
	0.0111232	0.0582357	0.979664	0.18115	0.0620891
	0.0241866	0.175156	0.971551	0.14753	0.0362103
	0.00464506	0.0407188	0.901256	0.241103	0.00444455
	0.0419975	0.0881965	0.473525	0.118371	0.00904689
	0.0370598	0.456946	0.303549	0.145095	0.00770244
	0.0155692	0.0756411	0.374008	0.124685	0.0175024
	0.0521519	0.116293	0.684834	0.18042	0.014389
	0.0047039	0.11168	0.343154	0.172263	0.0103678
	0.0252829	0.0609082	0.604233	0.190125	0.00927035
	0.0199356	0.0560641	0.749136	0.0969421	0.0156283
	0.0118903	0.107481	0.78495	0.165405	0.00427265
	0.00634943	0.0571821	0.699768	0.0811802	0.0110227
	0.029439	0.115267	0.665108	0.100741	0.00237085
	0.00594509	0.0392211	0.475059	0.288275	0.00545477
	0.0146532	0.0503741	0.623112	0.124367	0.0274668
	0.0462854	0.10874	0.871271	0.143951	0.00532022
	0.0159265	0.0353786	0.192665	0.124789	0.0102439
	0.0182698	0.123915	0.814332	0.192023	0.00700842
	0.028159	0.0320252	0.932946	0.101389	0.0163197
	0.299694	0.0803208	0.993148	0.11862	0.00462134
	0.925813	0.0485531	0.963328	0.108786	0.00807022
	0.691241	0.0877228	0.907606	0.147538	0.00616432
	0.787161	0.0350249	0.512139	0.19798	0.0108385
	0.19702	0.0949793	0.912301	0.0961915	0.0165104
	0.518094	0.158711	0.432268	0.113189	0.00400524
	0.369963	0.0566848	0.581554	0.099697	0.00748931
	0.716344	0.113258	0.293565	0.147122	0.00526107
	0.220473	0.0317016	0.673512	0.11899	0.010406
	0.866435	0.0670501	0.765695	0.971522	0.00818243
	0.927612	0.0173508	0.722026	0.911648	0.00273342
	0.348356	0.0419398	0.705287	0.488816	0.0005245
	0.117471	0.0175987	0.623784	0.878961	0.00112559
	0.237427	0.0470309	0.757484	0.433666	0.000881655
	0.480678	0.0112905	0.788142	0.573524	0.00180738
	0.412519	0.0264564	0.909792	0.334541	0.00132441
	0.275872	0.0174261	0.978244	0.657544	0.00132753
	0.427165	0.0318209	0.976088	0.746316	0.268653
	0.149066	0.0117403	0.521397	0.727992	0.0434735
	0.798301	0.0366827	0.911125	0.661362	0.0785816
	0.976959	0.0547166	0.501183	0.624974	0.0578908
	0.270478	0.0194314	0.633463	0.754625	0.127002
	0.878188	0.0457033	0.438431	0.819756	0.133169
	0.16358	0.0115071	0.660458	0.924634	0.0754396
	0.310969	0.0258432	0.733361	0.894512	0.0218526
	0.513406	0.0294359	0.749493	0.468427	0.00458038
	0.603918	0.0156301	0.71057	0.562878	0.0068445
	0.293661	0.0339594	0.68178	0.538398	0.00181169
	0.64745	0.0103522	0.801354	0.741878	0.00523524
	0.143743	0.0393664	0.947693	0.718926	0.00110112
	0.425202	0.070494	0.925506	0.972987	0.00230215
	0.806355	0.0198721	0.95968	0.466289	0.0146455
	0.328282	0.051107	0.502051	0.545633	0.00262075
	0.433503	0.00897571	0.584201	0.573191	0.00457914
	0.427706	0.0261666	0.596128	0.699446	0.0033918
	0.0626806	0.0281188	0.730106	0.746913	0.00697468
	0.0171502	0.0394083	0.762786	0.531166	0.00190431
	0.097531	0.0169429	0.0342261	0.0119876	0.0030214
	0.0101163	0.034951	0.0264198	0.0344629	0.00255273
	0.248997	0.0109276	0.0613615	0.0146192	0.00470935
	0.191859	0.0225287	0.0302265	0.0361351	0.00810267
	0.0447209	0.0643585	0.064116	0.00692872	0.00188824
	0.232401	0.0194112	0.0170133	0.0192693	0.0031946
	0.0132221	0.0319285	0.0253351	0.0114832	0.00246257
	0.0938319	0.0271279	0.0687387	0.0213056	0.00516029
	0.107992	0.240535	0.0213071	0.00629692	0.00341658
	0.0821936	0.994911	0.0749976	0.0289765	0.000155346
	0.0084356	0.72261	0.0147122	0.0477856	1.25794e-05
	0.34123	0.884663	0.0409104	0.0120814	3.5553e-05
	0.0355819	0.124981	0.0235005	0.032944	4.43064e-05
	0.11525	0.501374	0.0439972	0.00681838	0.000124097
	0.454141	0.270018	0.0143423	0.0146609	4.81864e-05
	0.0588314	0.659809	0.0553458	0.0207713	8.45945e-05
	0.0574029	0.0992053	0.0972008	0.0105264	0.0841101
	0.200962	0.711226	0.026202	0.0224409	0.0147142
	0.0992196	0.747621	0.0649533	0.00551794	0.0239713
	0.105246	0.282794	0.0141451	0.0306081	0.0203181
	0.0382723	0.0380772	0.0311164	0.0608639	0.042917
	0.133347	0.137412	0.00542703	0.0119164	0.0355349
	0.0101014	0.371917	0.0171893	0.0368865	0.0256945
	0.0826675	0.377172	0.0062863	0.00562576	0.00092157
	0.353618	0.210766	0.0192016	0.0145171	0.00786755
	0.0610516	0.389428	0.00316602	0.0189276	0.00204072
	0.092304	0.0775993	0.00858051	0.0297333	0.00349246
	0.111839	0.723492	0.00524656	0.00934116	0.00275929
	0.194534	0.905774	0.0104867	0.0217415	0.00525727
	0.0566718	0.204846	0.00288573	0.0056014	0.00399007
	0.0327754	0.971248	0.0139463	0.0114202	0.00382426
	0.194112	0.095047	0.022577	0.0518626	9.73777e-05
	0.131162	0.236091	0.00569405	0.0112578	0.0479618
		0.485937	0.0178329	0.0201425
		0.621922	0.00311896	0.0143756
		0.208765	0.00792867	0.003216
		0.589464	0.0105227	0.00162401
		0.0554876	0.00511161	0.00403402
		0.271252	0.0122282	0.000761815
		0.629593	0.00273828	0.00569803
		0.255606	0.016659	0.0110567
		0.385863	0.0329146	0.00189547
		0.320252	0.00630172	0.00767764
		0.167958	0.0221025	0.000836878
		0.0933501	0.00262224	0.00279156
		0.208427	0.00866545	0.00308843
		0.0416021	0.00958835	0.00492489
		0.531021	0.0143168	0.00134068
		0.54579	0.00462704	0.0042427
		0.0930917	0.0122241	0.000820209
		0.524767	0.00282531	0.0020283
		0.0463239	0.00641901	0.0102331
		0.13548	0.028403	0.00184932
		0.273901	0.00590481	0.00359244
		0.367557	0.0107589	0.00294036
		0.114999	0.00874159	0.00357235
		0.483975	0.142643	0.0062682
		0.0643323	0.636228	0.00144945
		0.244929	0.381217	0.00475097
		0.928982	0.490726	0.000727871
		0.138397	0.0715069	0.00211342
		0.219022	0.243545	0.014142
		0.255041	0.175225	0.00192582
		0.176349	0.27094	0.0042958
		0.237327	0.0686232	0.00307941
		0.0697939	0.645154	0.00628109
		0.210256	0.666635	0.00149204
		0.0300539	0.132056	0.00269272
		0.104753	0.589483	0.00231767
		0.677567	0.0866537	0.00432757
		0.0893379	0.162681	0.151366
		0.14989	0.221802	0.0960294
		0.128715	0.135683	0.155752
		0.385604	0.217951	0.0296248
		0.106756	0.0475287	0.498467
		0.175964	0.801301	0.521249
		0.200456	0.742614	0.0722193
		0.223006	0.110227	0.410548
		0.0635804	0.558273	0.0419334
		0.0420178	0.0610163	0.0852493
		0.0925339	0.125733	0.185254
		0.0535386	0.248278	0.240243
		0.0865886	0.314363	0.0603256
		0.0299603	0.0918309	0.213319
		0.0446541	0.271357	0.039229
		0.127425	0.0576869	0.0814175
		0.0495011	0.117405	0.602507
		0.110437	0.766345	0.0883569
		0.0288765	0.125405	0.134712
		0.0610374	0.187634	0.113952
		0.0408332	0.154805	0.158343
		0.06144	0.0605137	0.207645
		0.0257318	0.036395	0.044943
		0.0947057	0.0706243	0.161505
		0.124425	0.0128421	0.0254258
		0.0430685	0.207439	0.0553193
		0.094421	0.240313	0.625266
		0.0273385	0.0304382	0.0693941
		0.0478322	0.195438	0.11131
		0.000614037	0.0164003	0.0831094
		0.00517277	0.0433532	0.255189
		0.00155536	0.0778655	0.0565481
		0.00668666	0.105418	0.0905804
		0.000331532	0.0266031	0.0752604
		0.000657336	0.108663	0.136576
		0.000874822	0.0189125	0.0352988
		0.00193001	0.0455107	0.0518543
		3.40328e-05	0.298604	0.00921434
		0.00486081	0.0381686	0.0445475
		0.00307976	0.0632289	0.00507302
		0.000773501	0.0627956	0.0147973
		0.00816243	0.0682387	0.18492
		0.000405155	0.0940297	0.0150526
		0.00253422	0.0209206	0.0285851
		0.00285229	0.0796033	0.0237769
		0.00159234	0.0114466	0.0769665
		0.00433066	0.0306759	0.0132851
		0.000391848	0.323424	0.0236479
		0.0104584	0.0309627	0.0246371
		0.00899409	0.0553693	0.0401412
		0.00227094	0.0453691	0.0638806
		0.0139949	0.124405	0.00962534
		0.000565134	0.0275293	0.0182749
		0.00456667	0.0453945	0.0153795
		0.00324447	0.0458128	0.0327979
		0.00195535	0.0708047	0.0265871
		0.000613103	0.02457	0.019318
		0.00561635	0.0587133	0.0106621
		0.000530255	0.0265865	0.0216884
		0.00198545	0.063325	0.00589085
		0.0119951	0.0153782	0.0281976
		0.00229129	0.039355	0.0495545
		0.00318826	0.0243708	0.0119254
		0.00518746	0.0441352	0.0328658
		0.155015	0.0156337	0.00612512
		0.608539	0.0524392	0.0147312
		0.380861	0.0832816	0.0190985
		0.440507	0.0268127	0.0296667
		0.0917214	0.0604058	0.0102675
		0.235494	0.0155702	0.0226396
		0.188361	0.032506	0.00632504
		0.262874	0.0396022	0.0129832
		0.0931166	0.0209145	0.0468985
		0.582181	0.0435662	0.012056
		0.561641	0.0129895	0.0209764
		0.146136	0.0509066	0.0155764
		0.520966	0.0971967	0.018467
		0.110241	0.0249646	0.0309423
		0.18061	0.0625852	0.00923718
		0.227922	0.0120764	0.0216183
		0.154914	0.0304139	0.00501583
		0.218956	0.0376803	0.0114619
		0.0676002	0.0575224	0.0527126
		0.815299	0.0221358	0.0107679
		0.671697	0.0436607	0.0207711
		0.130717	0.013458	0.0140693
		0.520656	0.0270128	0.0309852
		0.0832964	0.0873935	0.00964935
		0.145951	0.02446	0.0163958
		0.24964	0.0419851	0.0124684
		0.287416	0.0310097	0.0211797
		0.111024	0.00948063	0.00341736
		0.271775	0.00510533	0.00599423
		0.0829604	0.0117499	0.00155054
		0.143887	0.00292935	0.00473477
		0.670386	0.014381	0.000812021
		0.145518	0.0257673	0.00235412
		0.193704	0.00618001	0.0117628
		0.178576	0.018953	0.00200632
		0.0108077	0.00290278	0.00430603
		0.00575296	0.00874227	0.0032291
		0.0173277	0.00949217	0.00651419
		0.00120993	0.0142915	0.00171561
		0.0665784	0.00507665	0.00311003
		0.0495326	0.0127243	0.00277212
		0.00712208	0.00323908	0.00466858
		0.0676788	0.00739544	0.00727358
		0.00264082	0.0249577	0.00162506
		0.0168625	0.00626879	0.00325624
		0.0162821	0.0111378	0.00255011
		0.0147651	0.00947667	0.0049448
		0.0018166	0.0100355	0.00366735
		0.0366107	0.0165694	0.234233
		0.00277787	0.00507164	0.314646
		0.0111807	0.0130679	0.0678969
		0.0923845	0.00265108	0.260264
		0.00851458	0.0071252	0.0314399
		0.0132132	0.0309508	0.0886276
		0.0269563	0.00604863	0.869594
		0.0230112	0.0122652	0.102581
		0.0234019	0.00919041	0.166556
		0.00541477	0.0171314	0.128145
		0.0322442	0.00537774	0.507958
		0.00244707	0.00901885	0.104081
		0.0128701	0.00799691	0.180726
		0.124863	0.0127357	0.151795
		0.011969	0.294166	0.25379
		0.0214046	0.172873	0.328674
		0.0249506	0.320606	0.0611674
		0.0400516	0.0561107	0.108023
		0.0073526	0.920671	0.0773971
		0.00895563	0.9083	0.165048
		0.0214881	0.1486	0.167182
		0.0286258	0.852841	0.119671
		0.0406584	0.0758559	0.0175281
		0.0904882	0.179699	0.0356328
		0.0486807	0.428233	0.0310027
		0.0878166	0.56032	0.0586961
		0.0283795	0.155618	0.071091
		0.0560392	0.576043	0.0373561
		0.0401194	0.0619396	0.0107624
		0.0603618	0.224272	0.00641062
		0.0273966	0.711074	0.0113877
		0.0787756	0.205505	0.00309307
		0.102022	0.317045	0.0198037
		0.042054	0.279897	0.0292868
		0.0835468	0.295592	0.00664587
		0.0285299	0.387888	0.0206358
		0.048807	0.0979321	0.00372065
		0.0609943	0.311693	0.00790814
		0.0378504	0.0415711	0.0101793
		0.0629322	0.12089	0.0139003
		0.024556	0.956804	0.00474433
		0.0887514	0.137174	0.0115925
		0.127335	0.219602	0.00324982
		0.0425615	0.16412	0.00594124
		0.0930319	0.560265	0.0264408
		0.0245604	0.135804	0.00643724
		0.0484892	0.229914	0.0100439
		0.0575672	0.180821	0.00813852
		0.0734969	0.303949	0.0115327
		0.0357171	0.108844	0.01666
		0.0632162	0.156792	0.00488193
		0.0254248	0.0348318	0.0126197
		0.0421552	0.141402	0.00294392
		0.113891	0.0156577	0.00592047
		0.0412749	0.0584968	0.035165
		0.0588574	0.490377	0.00667413
		0.0493697	0.0495059	0.0113489
		0.00250905	0.0894305	0.00833881
		0.00146715	0.0784818	0.0162128
		0.00444746	0.303822	0.00494877
		0.000401184	0.0612827	0.00751217
		0.0074234	0.110003	0.00631756
		0.00864739	0.134081	0.0112215
		0.00209496	0.152934	0.000166323
		0.011569	0.176359	0.000248074
		0.000660692	0.0334129	2.99767e-05
		0.00459002	0.062838	0.000368981
		0.00303973	0.0535809	1.26072e-05
		0.00245637	0.0950031	0.000106783
		0.000626355	0.110202	0.0012476
		0.00590751	0.0168547	9.58629e-05
		0.000601119	0.0480899	0.000262055
		0.00229405	0.0233607	0.000295383
		0.0108859	0.0445666	0.000355991
		0.002284	0.0106895	3.86207e-05
		0.00333742	0.0237136	7.44815e-05
		0.00549281	0.0160374	0.000146437
		0.00518171	0.0251191	0.000320801
		0.00572993	0.00910663	0.000679117
		0.00176827	0.0390334	7.83081e-05
		0.00819023	0.0521468	0.000179053
		0.000818741	0.0162359	0.000221342
		0.00378553	0.0404768	0.000555719
		0.0183788	0.0104246	0.000230401
		0.00345262	0.0189289	0.0907431
		0.00630409	0.0280472	0.11273
		0.00703619	0.0162404	0.0264091
		0.00750541	0.028212	0.0964615
		0.00207743	0.0086269	0.0171438
		0.00253014	0.048968	0.0348335
		0.00471638	0.0726326	0.347448
		0.00723519	0.0175675	0.0428368
		0.284491	0.0494581	0.0641608
		0.188462	0.00952466	0.0535399
		0.314002	0.0200356	0.153501
		0.0854931	0.0252868	0.0358873
		0.812568	0.0331788	0.0543371
		0.762199	0.0127777	0.0527887
		0.167865	0.0274596	0.0851127
		0.725598	0.00874358	0.130232
		0.102925	0.0151886	0.0265584
		0.207322	0.0612957	0.0414067
		0.410544	0.0163946	0.0347302
		0.505199	0.024624	0.0699125
		0.18999	0.0198426	0.0567636
		0.586176	0.00037851	0.0070151
		0.113568	0.000208086	0.000567347
		0.312084	0.000781964	0.00137418
		0.8987	3.38995e-05	0.00183304
		0.229792	0.00166627	0.00434477
		0.321722	0.00204942	0.00237488
		0.335073	0.000295073	0.00269033
		0.294915	0.0028971	0.0106512
		0.355668	8.08307e-05	0.0155825
		0.123605	0.000808361	0.00508396
		0.312689	0.000473014	0.0122951
		0.0677913	0.00041592	0.00316309
		0.15922	6.03109e-05	0.00643912
		0.90616	0.00109264	0.0286202
		0.161716	5.33997e-05	0.00663541
		0.230502	0.000308098	0.0111472
		0.195935	0.00269035	0.008524
		0.515013	0.000319899	0.0164094
		0.173016	0.000585632	0.00550412
		0.258534	0.000982778	0.00847603
		0.259006	0.00101069	0.00733445
		0.317247	0.00117262	0.0118244
		0.0347841	0.000230502	0.0176467
		0.0440858	0.00178961	0.00511731
		0.00893586	9.84191e-05	0.00838748
		0.0569617	0.000610149	0.00662212
		0.00243114	0.00548918	0.0120944
		0.0275531	0.000590866	0.00921001
		0.191968	0.0013028	0.000682976
		0.0183577	0.00145669	8.47918e-05
		0.0342095	0.00161934	0.000202965
		0.0443811	0.000275353	0.000252872
		0.1057	0.000409012	0.000567842
		0.0157341	0.000779497	0.000271361
		0.0131105	0.00151665	0.000419902
		0.0855472	0.135709	0.213644
		0.0576889	0.0932417	0.0431199
		0.0756185	0.138312	0.0721758
		0.0145635	0.0349307	0.0616354
		0.0253077	0.443669	0.112014
		0.0348407	0.424947	0.127475
		0.0512798	0.0731751	0.0722307
		0.0440188	0.347268	0.00599091
			0.0472742
			0.0863725
			0.16458
			0.197465
			0.0623945
			0.192043
			0.0472213
			0.0874086
			0.48794
			0.088358
			0.123083
			0.116148
			0.14901
			0.177371
			0.0491104
			0.14947
			0.0316879
			0.0610795
			0.538439
			0.0740231
			0.106733
			0.0878921
			0.218937
			0.0616249
			0.0889068
			0.084436
			0.130413
			0.00651412
			0.00822223
			0.00109274
			0.0112733
			0.000469928
			0.00355502
			0.0503319
			0.00310251
			0.00683019
			0.00825233
			0.0160197
			0.00166881
			0.00258163
			0.00696982
			0.0101645
			0.0181484
			0.00227195
			0.00448646
			0.0058041
			0.0121226
			0.00696417
			0.0246459
			0.0154399
			0.0265685
			0.00896421
			0.0387867
			0.0557306
			0.0166662
			0.0413969
			0.00977242
			0.0197986
			0.0242624
			0.0323819
			0.0136726
			0.0278878
			0.00964902
			0.0170541
			0.052721
			0.0167269
			0.0250109
			0.0209603
			0.0254319
			0.0358487
			0.0132138
			0.0282055
			0.00822051
			0.015956
			0.0636584
			0.0162437
			0.0263634
			0.0201291
			0.0360836
			0.0137742
			0.0201878
			0.0174279
			0.0268815
			0.000906341
			0.00124794
			0.000238826
			0.00177504
			0.000106218
			0.00068603
			0.00452503
			0.000582645
			0.00131606
			0.00148937
			0.00171978
			0.000302936
			0.000469095
			0.000924076
			0.00159368
			0.00281926
			0.000505307
			0.000983133
			0.00120733
			0.00241352
			0.00124148
			0.209017
			0.263295
			0.0739177
			0.235905
			0.0417117
			0.102681
			0.710549
			0.105035
			0.156763
			0.135703
			0.438212
			0.116299
			0.183681
			0.19395
			0.24218
			0.284067
			0.0696692
			0.110965
			0.0930605
			0.160874
			0.175855
			0.0361219
			0.00423289
			0.00903109
			0.0131275
			0.0217902
			0.0185263
			0.0149262

## Sheet: Figure 2C
Figure 2C: Scatter plot of regional c-Fos expression densities in BLA and PALv
Regional c-Fos Expression Densities (fos+/mm2)
BLA	PALv
132.402	234.639
256.011	412.042
508.957	276.182
793.833	219.585
253.791	80.1427
278.757	419.512
426.234	563.225
155.703	241.876
450.837	363.806
291.889	77.4953
314.228	148.8
66.3051	76.4991

## Sheet: Figure 2D
Figure 2D: p-Values for Correlated c-Fos Expression Density at the BLA and PALv across all Possible Combinations of Mice by Group Size
p-Values
3	4	5	6	7	8	9	10	11	12
0.980893	0.589515	0.961504	0.80804	0.951369	0.93371	0.885399	0.77622	0.731225	0.4258
0.734328	0.864405	0.430219	0.954327	0.856713	0.973855	0.845439	0.826013	0.44777
0.964653	0.985572	0.735972	0.963597	0.857436	0.909559	0.890797	0.479224	0.456525
0.069525	0.662545	0.681054	0.974911	0.938883	0.973344	0.554486	0.812494	0.512851
0.0874543	0.809347	0.561639	0.904278	0.860011	0.612972	0.857731	0.530414	0.450888
0.0905761	0.823201	0.900297	0.976196	0.743988	0.948448	0.928681	0.537399	0.553083
0.584464	0.964231	0.752295	0.645536	0.864123	0.942753	0.544204	0.788417	0.376748
0.884686	0.985864	0.754124	0.623703	0.922901	0.881	0.855062	0.486083	0.499761
0.923172	0.488118	0.874857	0.582726	0.812849	0.722812	0.562948	0.50355	0.140619
0.0892199	0.929042	0.511794	0.399376	0.870558	0.973243	0.578389	0.532049	0.448698
0.885512	0.563868	0.8252	0.73844	0.571441	0.941995	0.938341	0.904411	0.359828
0.742319	0.829781	0.630487	0.590839	0.921476	0.634236	0.997909	0.570971	0.456432
0.943997	0.737756	0.865146	0.850949	0.947707	0.972375	0.595315	0.578144
0.726641	0.668182	0.878991	0.924168	0.995679	0.703262	0.956887	0.701418
0.0690906	0.880616	0.488574	0.697338	0.651706	0.718417	0.710102	0.549323
0.554225	0.772719	0.620384	0.985362	0.80617	0.806115	0.716124	0.644059
0.816921	0.8411	0.775127	0.886483	0.880322	0.772626	0.916794	0.405163
0.780211	0.692162	0.926978	0.689341	0.52918	0.812791	0.581397	0.411204
0.45194	0.312034	0.996724	0.755398	0.858115	0.525619	0.598112	0.46762
0.833281	0.949806	0.926871	0.896547	0.594506	0.753555	0.679721	0.388539
0.758697	0.61027	0.409314	0.778616	0.600951	0.817912	0.695565	0.457179
0.934383	0.749203	0.429946	0.720892	0.842855	0.494171	0.739601	0.893682
0.225911	0.826167	0.614691	0.952339	0.584665	0.749702	0.442056	0.525757
0.925818	0.55995	0.60096	0.797201	0.880873	0.512379	0.731673	0.539803
0.870416	0.00986074	0.626729	0.651335	0.773762	0.524861	0.493719	0.581322
0.94313	0.0102332	0.25149	0.963559	0.727935	0.809435	0.498018	0.547785
0.669283	0.470113	0.558989	0.686806	0.622075	0.863679	0.677537	0.629072
0.86519	0.946889	0.942203	0.701458	0.785152	0.512127	0.430358	0.448772
0.472423	0.932181	0.948583	0.496364	0.670709	0.924568	0.444589	0.325041
0.140991	0.0116895	0.384757	0.785385	0.793683	0.633152	0.472119	0.135794
0.612673	0.0115962	0.739176	0.698739	0.777467	0.630374	0.76653	0.124046
0.137537	0.300645	0.786546	0.894153	0.61735	0.739245	0.484614	0.206676
0.50414	0.437065	0.282769	0.922214	0.762326	0.471762	0.483765	0.155
0.905482	0.411977	0.98263	0.436523	0.793741	0.480025	0.611772	0.311599
0.0473646	0.0202259	0.558711	0.400461	0.792964	0.555485	0.429464	0.136103
0.0726609	0.307324	0.50128	0.420729	0.819663	0.848373	0.959397	0.158193
0.552775	0.839363	0.82624	0.464023	0.938938	0.997932	0.957474	0.736793
0.982519	0.942255	0.940775	0.475666	0.923818	0.92357	0.566664	0.462694
0.9853	0.010072	0.90644	0.230499	0.990843	0.631078	0.954457	0.464674
0.108084	0.736608	0.992658	0.547427	0.605494	0.895366	0.600877	0.549722
0.0331725	0.726784	0.999831	0.905351	0.992429	0.774343	0.612563	0.47579
0.45576	0.217856	0.945957	0.896094	0.893675	0.675127	0.999782	0.627804
0.570114	0.683318	0.769034	0.454813	0.62455	0.96158	0.592453	0.417121
0.545856	0.706696	0.740953	0.579004	0.92649	0.659351	0.620372	0.508481
0.0959705	0.577045	0.6718	0.595548	0.610263	0.683829	0.621925	0.101766
0.0100622	0.678968	0.512211	0.272981	0.630779	0.868787	0.923739	0.622873
0.111168	0.622316	0.76422	0.872367	0.996129	0.749886	0.648898	0.389258
0.119665	0.878858	0.648548	0.533632	0.892285	0.680884	0.662462	0.395391
0.137015	0.863429	0.871625	0.486344	0.591427	0.812956	0.767509	0.447247
0.703167	0.886767	0.991237	0.381487	0.930419	0.775562	0.647185	0.371572
0.645004	0.734115	0.787411	0.621542	0.699205	0.788697	0.799701	0.42979
0.267582	0.818451	0.994763	0.604037	0.700492	0.867822	0.482705	0.296772
0.37123	0.457281	0.931091	0.636934	0.947791	0.686246	0.493125	0.432166
0.854121	0.812299	0.703795	0.196099	0.573017	0.715038	0.536251	0.122235
0.865697	0.50477	0.814102	0.615497	0.589323	0.766212	0.481915	0.398735
0.17043	0.75998	0.848124	0.918684	0.641999	0.871954	0.528736	0.805885
0.928779	0.440907	0.757498	0.937132	0.373901	0.947374	0.326527	0.493323
0.0812801	0.666764	0.811237	0.315585	0.438721	0.530101	0.329217	0.51275
0.811776	0.635675	0.944173	0.829296	0.476559	0.868809	0.111207	0.53712
0.966453	0.396768	0.822932	0.904835	0.493234	0.565945	0.426005	0.483184
0.298132	0.651533	0.707593	0.278841	0.197342	0.574228	0.192533	0.553938
0.985071	0.754194	0.894367	0.955048	0.57961	0.880301	0.174946	0.391159
0.847126	0.78919	0.806356	0.515115	0.875369	0.535142	0.36404	0.557984
0.649426	0.911147	0.809677	0.473839	0.877962	0.558643	0.160163	0.152532
0.943728	0.955775	0.20663	0.370335	0.3879	0.561407	0.151636	0.480734
0.0447949	0.453807	0.582326	0.485278	0.662623	0.933455	0.223388	0.373951
0.489668	0.476604	0.555481	0.477096	0.6946	0.55949	0.637651
0.69252	0.595067	0.987854	0.16494	0.281618	0.56124	0.295165
0.0780626	0.570909	0.980444	0.50907	0.926392	0.677309	0.267331
0.906799	0.58989	0.28894	0.545548	0.502635	0.521284	0.535838
0.771096	0.313701	0.194644	0.181801	0.469755	0.316856	0.311853
0.892209	0.281676	0.284119	0.555831	0.315427	0.41051	0.296531
0.603187	0.871437	0.356411	0.279469	0.417428	0.408522	0.138723
0.461605	0.802176	0.344611	0.256469	0.411526	0.149908	0.125235
0.978321	0.334567	0.116738	0.658327	0.179507	0.391898	0.217047
0.746299	0.526761	0.508766	0.650854	0.356056	0.413332	0.143303
0.695357	0.497413	0.646843	0.204119	0.372276	0.149317	0.290834
0.812849	0.187522	0.757812	0.990132	0.157851	0.463738	0.406968
0.654156	0.729349	0.48407	0.535099	0.428369	0.22245	0.146821
0.0506292	0.461891	0.647226	0.460108	0.239204	0.208843	0.129329
0.0874714	0.334564	0.635084	0.69613	0.222883	0.616401	0.219508
0.146939	0.957442	0.279724	0.330033	0.574466	0.622161	0.189473
0.443218	0.858472	0.625917	0.289003	0.567273	0.237085	0.327158
0.268842	0.941622	0.814044	0.554324	0.238591	0.939273	0.157114
0.0500293	0.765911	0.690159	0.998693	0.952987	0.493455	0.766554
0.115996	0.691581	0.00163934	0.853146	0.555209	0.450023	0.80403
0.889576	0.720918	0.208873	0.884171	0.494772	0.651586	0.47629
0.598083	0.52664	0.337241	0.89775	0.543523	0.312774	0.829204
0.650373	0.830523	0.314996	0.837912	0.289001	0.292223	0.557343
0.117172	0.776604	0.00348144	0.80819	0.260939	0.520626	0.5563
0.627084	0.689622	0.243405	0.858269	0.52374	0.311088	0.791608
0.842773	0.909324	0.852956	0.901089	0.359467	0.310317	0.503311
0.870137	0.806063	0.77943	0.838477	0.46879	0.120638	0.513444
0.0158854	0.817465	0.00147202	0.88149	0.464891	0.415025	0.570444
0.862521	0.94596	0.712802	0.611812	0.126247	0.213914	0.958037
0.964786	0.897423	0.721866	0.95371	0.543216	0.192891	0.634284
0.423115	0.896816	0.135863	0.94148	0.587914	0.312934	0.633339
0.378058	0.959587	0.819465	0.899214	0.15998	0.157833	0.814719
0.759587	0.695146	0.440081	0.778152	0.589739	0.147801	0.62285
0.679584	0.985296	0.354087	0.872287	0.248776	0.225185	0.67234
0.534532	0.99951	0.12623	0.931164	0.228786	0.576618	0.439901
0.195207	0.870104	0.306405	0.611489	0.703259	0.289083	0.439775
0.430887	0.670361	0.260154	0.985017	0.718684	0.252853	0.527893
0.783643	0.81507	0.0032703	0.742491	0.200762	0.577658	0.431942
0.310797	0.902137	0.379795	0.739631	0.997269	0.270027	0.563229
0.561205	0.560996	0.372423	0.94373	0.470489	0.402725	0.870382
0.694602	0.772731	0.0746905	0.695949	0.415594	0.406342	0.522935
0.431371	0.559673	0.446967	0.931957	0.813469	0.10146	0.527109
0.886496	0.508207	0.185433	0.847524	0.345149	0.496627	0.600916
0.608131	0.287445	0.145095	0.702966	0.315295	0.195797	0.557692
0.735243	0.808443	0.647565	0.714202	0.54502	0.17147	0.685014
0.334513	0.561577	0.587088	0.786552	0.392064	0.503218	0.478284
0.0957827	0.909165	0.118039	0.698437	0.390923	0.191146	0.241983
0.0787729	0.969181	0.606274	0.820776	0.117276	0.177479	0.0845576
0.267129	0.485419	0.663724	0.809936	0.489464	0.256235	0.0703233
0.769652	0.286179	0.502641	0.677914	0.225746	0.736579	0.144073
0.993826	0.314367	0.756339	0.766456	0.197196	0.298666	0.11502
0.258634	0.393355	0.3596	0.777472	0.446897	0.259439	0.330387
0.97303	0.376454	0.29	0.854473	0.196814	0.530222	0.114679
0.886945	0.198865	0.79914	0.866835	0.181184	0.351727	0.102027
0.621197	0.512555	0.991407	0.988398	0.266391	0.378405	0.676767
0.748421	0.0309389	0.822552	0.91437	0.670628	0.155334	0.720843
0.287096	0.226049	0.766692	0.961394	0.297142	0.135442	0.427677
0.646415	0.900969	0.667341	0.615709	0.245908	0.235931	0.708095
0.750866	0.54588	0.52279	0.965664	0.572386	0.181552	0.474929
0.511536	0.504748	0.554333	0.94311	0.312918	0.308321	0.479418
0.588822	0.285462	0.348783	0.625503	0.895795	0.841116	0.656713
0.813056	0.252898	0.738185	0.93317	0.97363	0.844868	0.414443
0.794769	0.669714	0.723357	0.649528	0.904216	0.877015	0.428754
0.441621	0.988534	0.586888	0.659014	0.95294	0.560421	0.452202
0.359598	0.00470091	0.930581	0.977886	0.620923	0.844309	0.731065
0.453395	0.28852	0.787855	0.891241	0.959841	0.901127	0.458883
0.269423	0.409943	0.730363	0.645871	0.887974	0.542801	0.457966
0.17086	0.386537	0.96613	0.84038	0.842402	0.868239	0.574527
0.337648	0.014116	0.842998	0.823753	0.790284	0.592036	0.403605
0.14464	0.271641	0.869534	0.814547	0.997152	0.598991	0.514717
0.960798	0.979312	0.958528	0.992316	0.935083	0.97094	0.332623
0.949996	0.925476	0.626258	0.653904	0.674937	0.979754	0.335701
0.839007	0.0144654	0.959117	0.660659	0.902744	0.635952	0.382769
0.771396	0.686169	0.837261	0.778956	0.796593	0.87598	0.292827
0.0506311	0.674357	0.921305	0.123707	0.801263	0.80721	0.27108
0.262597	0.192298	0.472897	0.241967	0.790683	0.803018	0.780609
0.145442	0.821529	0.72856	0.294909	0.800753	0.963454	0.467655
0.452717	0.625949	0.840741	0.288127	0.828373	0.644481	0.478213
0.71814	0.507369	0.427572	0.0628639	0.560653	0.652843	0.51694
0.0388123	0.185495	0.610884	0.436084	0.767676	0.788296	0.465387
0.923805	0.39481	0.38249	0.994066	0.818648	0.710915	0.501534
0.789631	0.341959	0.344074	0.940597	0.519333	0.743628	0.366061
0.877436	0.0121102	0.487855	0.222372	0.791391	0.462419	0.271256
0.907313	0.394878	0.762996	0.632989	0.56898	0.775178	0.12588
0.354072	0.385063	0.588985	0.63483	0.573639	0.546389	0.113344
0.983232	0.123132	0.796686	0.213226	0.882677	0.543023	0.195919
0.912052	0.457612	0.809169	0.816143	0.924537	0.705492	0.128223
0.819227	0.275684	0.444231	0.536647	0.591842	0.469285	0.256317
0.880739	0.223046	0.402236	0.462524	0.934995	0.477105	0.109156
0.876332	0.635355	0.367229	0.188374	0.787401	0.534742	0.14323
0.96733	0.517064	0.40424	0.307879	0.775115	0.859851	0.650573
0.674063	0.116751	0.410707	0.281837	0.825933	0.582278	0.423
0.802212	0.123176	0.246508	0.0693331	0.569098	0.574306	0.423159
0.945643	0.794036	0.406108	0.280309	0.570625	0.781609	0.505363
0.647142	0.868774	0.827531	0.277482	0.715923	0.53246	0.413739
0.309597	0.60108	0.780565	0.0983737	0.951647	0.913358	0.530488
0.192039	0.361959	0.418928	0.3603	0.962128	0.977083	0.352632
0.11965	0.252314	0.359445	0.184661	0.983803	0.536354	0.460911
0.394038	0.903734	0.343772	0.157397	0.607024	0.939203	0.100663
0.859844	0.934051	0.172908	0.643898	0.950746	0.607074	0.879309
0.690239	0.0331198	0.592307	0.60616	0.850525	0.607735	0.955503
0.891316	0.326398	0.400869	0.224767	0.642636	0.969821	0.555885
0.941114	0.52925	0.313169	0.5132	0.984864	0.590477	0.871013
0.592211	0.0542489	0.413839	0.850983	0.666586	0.607171	0.569549
0.446478	0.87468	0.603125	0.702102	0.678853	0.642438	0.586933
0.342553	0.659296	0.576008	0.655398	0.883893	0.908483	0.879035
0.137893	0.805899	0.60317	0.353128	0.78958	0.689522	0.537225
0.140627	0.966218	0.237977	0.302261	0.688467	0.691724	0.568559
0.344549	0.675875	0.521743	0.867776	0.778463	0.854145	0.556623
0.596394	0.87977	0.877955	0.0826213	0.842013	0.701622	0.933799
0.16584	0.751013	0.877346	0.225515	0.841997	0.801883	0.58758
0.524558	0.801362	0.348344	0.187226	0.86544	0.503482	0.6067
0.995248	0.858122	0.695666	0.000552715	0.725582	0.505099	0.683099
0.121804	0.524658	0.739943	0.3466	0.741843	0.581994	0.545673
0.0445065	0.741044	0.259799	0.341848	0.847581	0.514731	0.689648
0.317159	0.901662	0.911174	0.0422365	0.853665	0.620668	0.434496
0.449317	0.0794746	0.512004	0.402479	0.910185	0.216307	0.450474
0.597098	0.820512	0.456736	0.116658	0.528414	0.204033	0.47401
0.48798	0.621757	0.363163	0.0875952	0.881998	0.0454564	0.39986
0.0719048	0.548402	0.472954	0.587335	0.601116	0.309875	0.430084
0.925573	0.702316	0.45993	0.54483	0.599249	0.10428	0.971282
0.531971	0.669841	0.201101	0.0736857	0.877638	0.084092	0.605312
0.592819	0.780415	0.435307	0.859595	0.55985	0.270444	0.636404
0.0816764	0.902777	0.463171	0.37506	0.573543	0.105879	0.631342
0.592571	0.393907	0.191441	0.27909	0.610008	0.0923807	0.615139
0.958529	0.894759	0.470001	0.779581	0.990176	0.160175	0.656744
0.976831	0.985499	0.289253	0.292427	0.639406	0.670675	0.488551
0.0449309	0.946293	0.263554	0.24008	0.632107	0.279125	0.366438
0.807344	0.489355	0.503499	0.584255	0.821685	0.23558	0.158715
0.916573	0.871683	0.423985	0.268566	0.612112	0.664672	0.151169
0.391492	0.938527	0.127284	0.237776	0.153368	0.331947	0.219668
0.554645	0.402342	0.897829	0.0329504	0.244165	0.247472	0.163188
0.698091	0.960913	0.498544	0.38028	0.224555	0.103922	0.30814
0.622983	0.58244	0.35702	0.124646	0.0361912	0.0860067	0.138883
0.469268	0.550811	0.419618	0.0881902	0.268449	0.186145	0.189629
0.551741	0.766762	0.219482	0.357273	0.268759	0.124108	0.807613
0.533645	0.930877	0.155032	0.141509	0.0712247	0.378671	0.509805
0.0635475	0.914456	0.375211	0.114967	0.332787	0.281077	0.521765
0.359671	0.933508	0.928904	0.2141	0.13104	0.0751666	0.574756
0.427583	0.936451	0.943619	0.735327	0.111198	0.0556525	0.509973
0.303606	0.989532	0.968099	0.306285	0.588742	0.129798	0.626524
0.012371	0.763089	0.963159	0.228345	0.564821	0.129244	0.434004
0.424719	0.320576	0.984348	0.831188	0.164011	0.310012	0.566938
0.382085	0.508162	0.73807	0.373532	0.793638	0.119702	0.110109
0.692702	0.00637795	0.794578	0.941268	0.523379	0.790687	0.668471
0.644714	0.704991	0.801066	0.99955	0.435481	0.752075	0.418348
0.246174	0.531608	0.734331	0.949069	0.677303	0.792371	0.434386
0.367851	0.944487	0.772028	0.869073	0.302582	0.509048	0.453882
0.927458	0.788901	0.577206	0.939165	0.265385	0.735786	0.382305
0.81437	0.300951	0.770543	0.617897	0.639503	0.800671	0.403985
0.0709072	0.87358	0.887062	0.758968	0.237462	0.480023	0.292189
0.394901	0.744647	0.91685	0.780696	0.221943	0.727118	0.471762
0.283215	0.824953	0.63095	0.667876	0.0644286	0.494129	0.123644
0.607114	0.607718	0.620418	0.718815	0.35431	0.506816	0.415585
	0.864349	0.658682	0.496171	0.15199	0.7774
	0.745139	0.443064	0.669893	0.123292	0.829901
	0.848066	0.612549	0.674647	0.259563	0.488498
	0.870799	0.453913	0.699755	0.12576	0.880395
	0.677697	0.420891	0.424321	0.109127	0.598951
	0.794978	0.999562	0.501217	0.198966	0.595962
	0.945427	0.787334	0.545438	0.701523	0.705464
	0.790808	0.98321	0.319068	0.344203	0.447352
	0.811832	0.941044	0.436039	0.283985	0.455489
	0.310402	0.692522	0.288985	0.952491	0.521339
	0.693775	0.844463	0.268182	0.356317	0.575979
	0.746993	0.885691	0.934684	0.233714	0.612944
	0.831926	0.801472	0.698601	0.206983	0.377018
	0.807891	0.780844	0.998052	0.0184046	0.602048
	0.366243	0.968904	0.897574	0.325138	0.420465
	0.298272	0.850135	0.677076	0.0759788	0.421876
	0.413239	0.687592	0.788324	0.0515193	0.518482
	0.316285	0.9332	0.93306	0.359981	0.341812
	0.337623	0.774786	0.821907	0.11	0.352534
	0.189435	0.77795	0.692929	0.0885223	0.369112
	0.615725	0.909021	0.978417	0.163274	0.504842
	0.708473	0.838777	0.826206	0.705994	0.309534
	0.788454	0.878202	0.631167	0.238293	0.293732
	0.533234	0.607258	0.99875	0.181755	0.35912
	0.599495	0.852138	0.658235	0.566664	0.211878
	0.6348	0.933806	0.672384	0.339636	0.856456
	0.344628	0.591516	0.940024	0.294314	0.932316
	0.623584	0.810701	0.808178	0.0993613	0.517379
	0.739685	0.605437	0.866313	0.0742236	0.848151
	0.650259	0.612758	0.553515	0.176325	0.548793
	0.0180436	0.832107	0.83822	0.1464	0.557296
	0.774574	0.888942	0.943074	0.360514	0.863049
	0.494559	0.512871	0.547948	0.847599	0.520468
	0.561729	0.982935	0.762534	0.910459	0.544216
	0.0189308	0.675595	0.525919	0.793956	0.542765
	0.535514	0.618318	0.542466	0.852271	0.898814
	0.998194	0.708954	0.738974	0.55573	0.534628
	0.994613	0.476082	0.807717	0.891752	0.536046
	0.00385245	0.460226	0.397597	0.908612	0.641555
	0.941102	0.457927	0.769816	0.962698	0.495498
	0.89217	0.176369	0.467737	0.620955	0.66334
	0.257894	0.262323	0.41875	0.776276	0.410404
	0.23432	0.320044	0.600918	0.849169	0.416711
	0.514496	0.309679	0.351766	0.50684	0.452946
	0.451285	0.104202	0.340551	0.817177	0.381249
	0.325804	0.457875	0.300084	0.563211	0.329238
	0.430572	0.821987	0.377576	0.569541	0.288227
	0.413572	0.918779	0.39875	0.692077	0.287728
	0.0166839	0.403513	0.432532	0.656871	0.110263
	0.532195	0.581995	0.444666	0.690905	0.38146
	0.620941	0.570093	0.213742	0.464751	0.195024
	0.170902	0.246473	0.505406	0.604522	0.17542
	0.441196	0.798613	0.831031	0.660849	0.28415
	0.271609	0.702033	0.81983	0.41376	0.143294
	0.235387	0.592526	0.407985	0.588987	0.134006
	0.750322	0.211961	0.529575	0.421878	0.203039
	0.756274	0.351253	0.544913	0.431427	0.521144
	0.215254	0.318725	0.24619	0.565059	0.257567
	0.623265	0.117578	0.789457	0.592389	0.22378
	0.686988	0.254132	0.478676	0.336674	0.511915
	0.562549	0.247883	0.434254	0.621635	0.236553
	0.760674	0.12035	0.285687	0.403871	0.228982
	0.420062	0.331894	0.384492	0.37349	0.12118
	0.368927	0.231028	0.374366	0.416448	0.106834
	0.740508	0.195901	0.193914	0.261865	0.195586
	0.95678	0.608927	0.275057	0.254785	0.105772
	0.922734	0.541717	0.285284	0.229209	0.185639
	0.690847	0.240504	0.146108	0.948694	0.353245
	0.653262	0.0896403	0.333285	0.907267	0.143073
	0.251349	0.568054	0.225328	0.974723	0.124323
	0.307389	0.86519	0.20694	0.591359	0.216077
	0.207342	0.473415	0.422053	0.980418	0.16576
	0.298503	0.315203	0.386069	0.903931	0.275475
	0.56313	0.241273	0.167136	0.613016	0.133456
	0.0555468	0.791348	0.833761	0.908219	0.692058
	0.897175	0.116118	0.510385	0.594123	0.724986
	0.683521	0.283073	0.407023	0.614996	0.447725
	0.786998	0.238925	0.284383	0.965769	0.750658
	0.839083	0.00195536	0.171138	0.92684	0.52608
	0.26301	0.355513	0.133518	0.569296	0.523145
	0.973979	0.349445	0.330715	0.972714	0.684552
	0.86348	0.0669159	0.355574	0.667312	0.452664
	0.725804	0.407997	0.460407	0.667843	0.460765
	0.815067	0.169058	0.452935	0.915985	0.513068
	0.747085	0.130895	0.153498	0.549652	0.821261
	0.854838	0.591964	0.48562	0.565639	0.552311
	0.464528	0.530408	0.523161	0.60939	0.544497
	0.70447	0.0991435	0.170631	0.747849	0.73523
	0.920764	0.757909	0.522816	0.813594	0.501868
	0.463869	0.569926	0.260824	0.468176	0.567141
	0.340317	0.425463	0.239025	0.737359	0.387158
	0.228967	0.687944	0.612957	0.497692	0.384962
	0.20861	0.322383	0.602467	0.502145	0.466064
	0.646597	0.256439	0.183864	0.711313	0.352401
	0.825567	0.699158	0.931795	0.445917	0.394098
	0.703314	0.286581	0.484653	0.464634	0.782935
	0.727849	0.251712	0.412947	0.459313	0.488159
	0.784592	0.0511336	0.642291	0.655989	0.490114
	0.482106	0.406075	0.30036	0.375322	0.561472
	0.502166	0.185252	0.261262	0.350481	0.497765
	0.410934	0.134428	0.499108	0.415748	0.589626
	0.330734	0.310268	0.349664	0.283943	0.416763
	0.366385	0.164486	0.342977	0.296339	0.220749
	0.307845	0.132809	0.12214	0.388328	0.092043
	0.43516	0.250845	0.43825	0.383035	0.0756612
	0.643668	0.658256	0.236872	0.16488	0.163131
	0.620454	0.323238	0.204435	0.329582	0.108475
	0.378392	0.205868	0.339553	0.345824	0.327481
	0.106655	0.760283	0.17921	0.145226	0.108079
	0.116661	0.304295	0.162012	0.392021	0.10673
	0.136779	0.706996	0.242911	0.218796	0.940197
	0.0285851	0.893481	0.474792	0.203614	0.928897
	0.155376	0.940526	0.217357	0.52548	0.997464
	0.0894355	0.920784	0.145388	0.517404	0.623675
	0.691355	0.856709	0.484162	0.21334	0.988371
	0.610727	0.957313	0.171008	0.866995	0.903629
	0.751768	0.639228	0.842312	0.49649	0.636603
	0.884877	0.215632	0.889641	0.439548	0.924815
	0.378294	0.370416	0.820024	0.487362	0.605845
	0.858183	0.0107761	0.863806	0.25749	0.63431
	0.930372	0.632782	0.596051	0.231292	0.993909
	0.99275	0.418784	0.92381	0.462373	0.915027
	0.454352	0.937568	0.984281	0.260318	0.645126
	0.823634	0.68798	0.944256	0.255768	0.957711
	0.98001	0.217348	0.742237	0.114282	0.708001
	0.375885	0.824081	0.841765	0.354324	0.725627
	0.884914	0.659324	0.899779	0.209793	0.949893
	0.538618	0.80925	0.587305	0.186008	0.596415
	0.508162	0.491736	0.939854	0.214382	0.627534
	0.626935	0.877245	0.705089	0.130472	0.654972
	0.57068	0.715611	0.702521	0.119656	0.769635
	0.598141	0.76518	0.712462	0.189875	0.839105
	0.312041	0.841684	0.719714	0.390231	0.502349
	0.459072	0.593995	0.742652	0.204745	0.760257
	0.608154	0.738959	0.534184	0.157726	0.515662
	0.300726	0.985489	0.652576	0.487462	0.529918
	0.395038	0.673537	0.697554	0.133313	0.727841
	0.346782	0.708353	0.469711	0.370832	0.460164
	0.335899	0.706275	0.664614	0.370157	0.487172
	0.52416	0.905369	0.509109	0.108559	0.474178
	0.508811	0.910926	0.512033	0.458523	0.749423
	0.181701	0.935232	0.689942	0.20889	0.473711
	0.717417	0.984702	0.712264	0.181871	0.484116
	0.44403	0.494734	0.45614	0.417986	0.554129
	0.321994	0.521486	0.864719	0.182361	0.39129
	0.138086	0.587349	0.625997	0.167632	0.85937
	0.178398	0.494333	0.583179	0.244949	0.72974
	0.123484	0.542709	0.539725	0.616999	0.695556
	0.137825	0.294436	0.378796	0.268378	0.935621
	0.935684	0.646512	0.366854	0.219995	0.671052
	0.94285	0.86848	0.378107	0.513284	0.698523
	0.95091	0.890735	0.979772	0.279915	0.823244
	0.905486	0.482142	0.898389	0.310297	0.688323
	0.979426	0.552294	0.945992	0.145202	0.739658
	0.737725	0.614832	0.601931	0.123599	0.678423
	0.870541	0.306421	0.954595	0.223895	0.838944
	0.939677	0.740118	0.952433	0.146176	0.698248
	0.750209	0.488113	0.614821	0.20217	0.730991
	0.812524	0.459094	0.915526	0.775847	0.774244
	0.63273	0.673629	0.63343	0.779926	0.675616
	0.777026	0.605777	0.643495	0.807883	0.903609
	0.689062	0.848769	0.99172	0.543463	0.544239
	0.725489	0.991365	0.925361	0.750351	0.570614
	0.524952	0.316176	0.622598	0.801991	0.56711
	0.506896	0.97697	0.885764	0.505229	0.524854
	0.575853	0.958407	0.787027	0.768517	0.52606
	0.41714	0.868509	0.777236	0.549692	0.398513
	0.0959527	0.417003	0.960464	0.554803	0.425141
	0.0477468	0.925104	0.628919	0.848784	0.150195
	0.060677	0.691536	0.635645	0.88921	0.466082
	0.788509	0.402153	0.740977	0.565381	0.219976
	0.268076	0.841902	0.764659	0.984646	0.207617
	0.877009	0.56893	0.813219	0.745832	0.39786
	0.742987	0.550106	0.500871	0.733586	0.184237
	0.817582	0.663367	0.786144	0.790021	0.182673
	0.629518	0.615181	0.567094	0.541208	0.232041
	0.893017	0.651073	0.562715	0.542893	0.661312
	0.778656	0.254407	0.744386	0.673533	0.310492
	0.824455	0.706498	0.501683	0.620055	0.291738
	0.887543	0.866827	0.512627	0.64753	0.515078
	0.693417	0.289482	0.539794	0.423216	0.298882
	0.779292	0.630963	0.772958	0.675915	0.308568
	0.976892	0.344998	0.496989	0.501	0.154262
	0.765007	0.33543	0.46572	0.495406	0.14523
	0.786401	0.761345	0.63108	0.573917	0.218647
	0.854253	0.827264	0.398877	0.402829	0.138032
	0.910345	0.285574	0.171954	0.40854	0.262018
	0.979991	0.999536	0.276898	0.455346	0.519978
	0.70166	0.553462	0.252874	0.641743	0.192946
	0.997391	0.499486	0.0607983	0.434406	0.180707
	0.843925	0.721161	0.252371	0.411744	0.255778
	0.718025	0.360561	0.250156	0.584278	0.224813
	0.846401	0.338161	0.0878239	0.318786	0.35242
	0.654683	0.5164	0.31576	0.83875	0.17919
	0.678848	0.828563	0.164141	0.89583	0.863913
	0.827736	0.802747	0.139104	0.516123	0.925622
	0.928489	0.749198	0.577353	0.861313	0.553315
	0.566116	0.89247	0.54054	0.583409	0.882601
	0.777183	0.807962	0.194306	0.581998	0.597734
	0.557679	0.835879	0.680123	0.860983	0.606519
	0.513057	0.960689	0.725945	0.545292	0.876735
	0.610729	0.917807	0.594013	0.559427	0.556523
	0.439864	0.89609	0.576657	0.590668	0.579531
	0.448034	0.965446	0.309224	0.954214	0.596393
	0.0867292	0.678533	0.26235	0.611897	0.978592
	0.270007	0.985651	0.745192	0.604479	0.649556
	0.368041	0.993343	0.230699	0.779172	0.660229
	0.237348	0.93414	0.212113	0.583332	0.7901
	0.258142	0.770188	0.0792267	0.696035	0.617674
	0.169265	0.86793	0.355701	0.4574	0.71634
	0.563273	0.956722	0.195463	0.456371	0.472781
	0.895874	0.637466	0.157502	0.527362	0.482276
	0.952144	0.888673	0.2003	0.43804	0.535807
	0.459161	0.684908	0.127574	0.451391	0.446842
	0.510106	0.696142	0.108503	0.214708	0.531811
	0.545	0.690448	0.210765	0.200281	0.996365
	0.306465	0.210533	0.61498	0.0568708	0.602067
	0.999582	0.755173	0.345894	0.314752	0.621629
	0.640525	0.611587	0.259454	0.134241	0.650761
	0.562006	0.840689	0.606642	0.108104	0.625256
	0.300471	0.44634	0.267728	0.228173	0.709881
	0.357786	0.738908	0.248781	0.111584	0.520586
	0.344995	0.612678	0.219447	0.0963087	0.262884
	0.184169	0.885213	0.0286129	0.174261	0.10192
	0.11441	0.67003	0.346331	0.622869	0.0893783
	0.125046	0.4641	0.111858	0.299934	0.151499
	0.170142	0.880008	0.0779922	0.244797	0.118817
	0.0315519	0.747958	0.326263	0.820281	0.32308
	0.249527	0.876628	0.128439	0.307003	0.117062
	0.222047	0.907023	0.103491	0.21559	0.12636
	0.514873	0.735528	0.192097	0.10985	0.751659
	0.479338	0.983451	0.665028	0.0890232	0.821745
	0.2653	0.901737	0.270122	0.207877	0.48799
	0.270901	0.715421	0.197679	0.108901	0.737372
	0.772953	0.843046	0.719182	0.341261	0.497216
	0.931834	0.680026	0.329108	0.2689	0.511661
	0.0181406	0.765916	0.274461	0.0892774	0.70656
	0.214769	0.981352	0.116532	0.0659339	0.443768
	0.155787	0.713261	0.0859205	0.157038	0.470908
	0.490097	0.740017	0.212281	0.130935	0.454211
	0.312047	0.920311	0.142208	0.31574	0.715108
	0.399545	0.786256	0.332255	0.121072	0.449053
	0.384226	0.719107	0.759594	0.921619	0.459267
	0.00959337	0.881087	0.779599	0.739076	0.519864
	0.482042	0.808048	0.692605	0.986646	0.36643
	0.578857	0.814755	0.912941	0.890766	0.523622
	0.156498	0.983782	0.803446	0.694274	0.342344
	0.345764	0.674199	0.776734	0.823819	0.354535
	0.248959	0.701732	0.978069	0.921395	0.367359
	0.214064	0.727242	0.876967	0.836743	0.278732
	0.696095	0.198212	0.876592	0.753095	0.209145
	0.699537	0.392452	0.965948	0.958748	0.886309
	0.188653	0.287011	0.631787	0.836804	0.529356
	0.780022	0.316061	0.99833	0.690148	0.555977
	0.605848	0.102342	0.914451	0.974946	0.548249
	0.491987	0.572887	0.992496	0.697461	0.507971
	0.663754	0.95392	0.649465	0.72614	0.499942
	0.37997	0.97818	0.810854	0.950902	0.383676
	0.330382	0.274148	0.921732	0.826624	0.278246
	0.651379	0.674195	0.550837	0.888964	0.139466
	0.38331	0.733811	0.777264	0.578494	0.131132
	0.380504	0.27422	0.543345	0.844463	0.196256
	0.118286	0.625124	0.563348	0.946345	0.120937
	0.429281	0.52765	0.570531	0.564647	0.22836
	0.262004	0.474467	0.145923	0.778626	0.0993083
	0.211388	0.282548	0.67986	0.533404	0.162998
	0.125622	0.334936	0.513465	0.558197	0.69509
	0.219681	0.327887	0.871406	0.819847	0.45596
	0.19407	0.109111	0.334392	0.900501	0.465719
	0.274877	0.273448	0.708136	0.535314	0.51396
	0.580332	0.299814	0.549843	0.865639	0.428361
	0.34295	0.143929	0.868086	0.594355	0.501058
	0.23623	0.240558	0.605029	0.60317	0.351112
	0.976201	0.207924	0.372371	0.708004	0.503396
	0.209652	0.186776	0.885871	0.451877	0.101427
		0.640849	0.734633	0.473396
		0.636095	0.822446	0.482636
		0.270782	0.87	0.525992
		0.581808	0.641217	0.849038
		0.784833	0.959459	0.733925
		0.665837	0.852186	0.746288
		0.519003	0.703191	0.649005
		0.339467	0.793331	0.465058
		0.303089	0.602932	0.841099
		0.72718	0.765488	0.819102
		0.236928	0.973236	0.741819
		0.336552	0.669476	0.787087
		0.322861	0.709484	0.741765
		0.0027986	0.923041	0.570394
		0.547384	0.753391	0.782556
		0.647679	0.665695	0.768856
		0.099314	0.945538	0.802977
		0.458888	0.691378	0.833489
		0.173534	0.709689	0.757263
		0.145229	0.991392	0.741675
		0.742004	0.591094	0.794772
		0.770262	0.630071	0.770807
		0.137311	0.597828	0.977007
		0.747334	0.51403	0.853709
		0.430324	0.664077	0.640603
		0.3483	0.559632	0.946682
		0.916024	0.618852	0.618074
		0.358032	0.261162	0.641323
		0.319398	0.728424	0.982496
		0.5897	0.911528	0.606916
		0.3826	0.948767	0.652353
		0.383307	0.436824	0.593288
		0.0740826	0.72875	0.970068
		0.435286	0.816518	0.579979
		0.178029	0.336179	0.599873
		0.139635	0.920329	0.644779
		0.384428	0.502983	0.510746
		0.195571	0.485642	0.45774
		0.174089	0.431696	0.48279
		0.245814	0.462694	0.504887
		0.765548	0.479061	0.197663
		0.351754	0.228233	0.477549
		0.284887	0.384218	0.543864
		0.779691	0.438248	0.201673
		0.367841	0.203243	0.494258
		0.899778	0.400002	0.251663
		0.970594	0.256794	0.246179
		0.94119	0.249194	0.676562
		0.824251	0.580799	0.716998
		0.92427	0.604544	0.282903
		0.614423	0.269829	0.941589
		0.838422	0.872816	0.498609
		0.929738	0.522079	0.4682
		0.673689	0.477647	0.662917
		0.755939	0.456	0.32369
		0.531725	0.269795	0.315051
		0.682962	0.253979	0.488718
		0.523807	0.435128	0.355565
		0.562391	0.683069	0.37615
		0.349136	0.62809	0.156631
		0.386603	0.672717	0.422981
		0.46148	0.201216	0.233874
		0.281358	0.815759	0.218898
		0.156663	0.990792	0.290967
		0.114147	0.264379	0.169692
		0.109735	0.739861	0.16655
		0.688986	0.319014	0.217658
		0.193729	0.311301	0.540957
		0.82869	0.866977	0.282231
		0.658377	0.963243	0.256042
		0.800028	0.286498	0.510402
		0.516944	0.921159	0.224742
		0.907619	0.517143	0.568852
		0.751375	0.479105	0.626198
		0.741222	0.960555	0.165214
		0.861191	0.402205	0.606668
		0.612126	0.391172	0.250112
		0.721176	0.556516	0.231784
		0.980902	0.524851	0.663263
		0.647948	0.572379	0.251489
		0.68264	0.184944	0.249492
		0.791515	0.562847	0.296745
		0.887322	0.277816	0.842714
		0.984841	0.256591	0.347867
		0.634822	0.525968	0.320524
		0.999155	0.246368	0.545121
		0.798642	0.242515	0.374572
		0.661125	0.292054	0.454037
		0.798487	0.710312	0.196087
		0.5572	0.327652	0.181905
		0.592669	0.28907	0.262771
		0.746383	0.546705	0.201258
		0.876153	0.300973	0.308513
		0.434894	0.97228	0.995709
		0.619706	0.808485	0.921422
		0.382852	0.997524	0.974566
		0.34912	0.925279	0.630331
		0.504398	0.703005	0.966034
		0.305834	0.854723	0.943207
		0.315409	0.883364	0.635486
		0.127718	0.81827	0.931149
		0.495956	0.81513	0.636836
		0.55608	0.949503	0.655895
		0.449705	0.849611	0.984733
		0.498902	0.7294	0.911182
		0.274113	0.920677	0.684274
		0.602757	0.786218	0.890479
		0.797332	0.803678	0.799584
		0.817978	0.92573	0.806658
		0.437314	0.850154	0.986346
		0.489566	0.897302	0.658919
		0.550605	0.617659	0.680988
		0.27619	0.853677	0.757869
		0.645403	0.93752	0.781931
		0.435252	0.595106	0.837532
		0.408319	0.817286	0.526566
		0.365683	0.595141	0.800449
		0.390914	0.611571	0.571351
		0.401225	0.883394	0.577729
		0.239775	0.948031	0.754103
		0.193364	0.616065	0.504188
		0.227899	0.989556	0.524234
		0.174363	0.739673	0.539786
		0.200509	0.739288	0.834284
		0.220354	0.787558	0.569718
		0.21129	0.549606	0.573424
		0.342194	0.564778	0.711908
		0.331587	0.63061	0.490578
		0.163576	0.637583	0.917718
		0.563232	0.903514	0.80866
		0.376568	0.811127	0.660883
		0.294018	0.71902	0.961491
		0.0398482	0.722261	0.676881
		0.0906754	0.554302	0.691859
		0.0667994	0.80208	0.866805
		0.0707198	0.858682	0.685449
		0.651912	0.748281	0.723235
		0.58863	0.779074	0.6988
		0.62612	0.778393	0.839729
		0.240325	0.63486	0.73589
		0.675116	0.783778	0.755748
		0.847629	0.756306	0.85371
		0.274659	0.862185	0.727435
		0.583611	0.878017	0.898441
		0.323064	0.77705	0.567897
		0.314432	0.777669	0.584208
		0.715581	0.815596	0.614674
		0.778035	0.84532	0.561308
		0.261812	0.99264	0.615522
		0.926053	0.907296	0.264022
		0.506162	0.639643	0.268227
		0.454157	0.950558	0.0693411
		0.651948	0.656023	0.315854
		0.327888	0.667995	0.123656
		0.306449	0.997522	0.10532
		0.46296	0.635525	0.259014
		0.436071	0.669041	0.12434
		0.473199	0.645276	0.114795
		0.190655	0.989006	0.16123
		0.461813	0.659177	0.681327
		0.28268	0.669268	0.295111
		0.258813	0.779119	0.260005
		0.253638	0.601006	0.623944
		0.207054	0.245904	0.313385
		0.201366	0.279794	0.245893
		0.242257	0.277904	0.119549
		0.408946	0.0586626	0.104078
		0.209924	0.305735	0.186646
		0.148143	0.339779	0.118038
		0.355645	0.108138	0.341322
		0.0926048	0.270041	0.363952
		0.949007	0.15214	0.108426
		0.92211	0.136673	0.0879953
		0.880363	0.638903	0.15747
		0.951609	0.649259	0.156963
		0.664529	0.209447	0.335579
		0.989692	0.766662	0.141165
		0.969576	0.519687	0.93865
		0.972631	0.449309	0.807569
		0.739273	0.656356	0.870592
		0.840072	0.31505	0.562619
		0.929174	0.289337	0.82789
		0.615482	0.582742	0.931773
		0.847599	0.269846	0.550656
		0.65185	0.270581	0.756237
		0.663584	0.0945429	0.515287
		0.818282	0.336102	0.540378
		0.739075	0.173544	0.789533
		0.780565	0.148169	0.868919
		0.578778	0.198313	0.512682
		0.690817	0.139474	0.824302
		0.768015	0.127645	0.562937
		0.526884	0.189295	0.571565
		0.640621	0.645572	0.67411
		0.512386	0.339671	0.428143
		0.527601	0.291407	0.449453
		0.621907	0.840087	0.451336
		0.665669	0.300039	0.613313
		0.442333	0.356717	0.674416
		0.608439	0.360748	0.417755
		0.447645	0.0427405	0.592458
		0.418856	0.39873	0.42123
		0.383004	0.112428	0.432337
		0.290862	0.0848863	0.511382
		0.294979	0.458413	0.344395
		0.034709	0.158198	0.366667
		0.734144	0.140052	0.342279
		0.994736	0.195106	0.41728
		0.911228	0.804981	0.259667
		0.704157	0.290094	0.254303
		0.845563	0.240024	0.225887
		0.676737	0.575464	0.132437
		0.758267	0.363529	0.988707
		0.994635	0.353079	0.863378
		0.699086	0.13774	0.628979
		0.72679	0.112536	0.928386
		0.945061	0.204885	0.601773
		0.813501	0.167224	0.625379
		0.698942	0.36349	0.996274
		0.919988	0.965193	0.59256
		0.776518	0.882415	0.638635
		0.782991	0.859423	0.574952
		0.988516	0.950695	0.937899
		0.651609	0.616958	0.556311
		0.679395	0.975627	0.575807
		0.693908	0.878948	0.611958
		0.871423	0.955141	0.485624
		0.961765	0.621658	0.726684
		0.600867	0.781769	0.4505
		0.820417	0.892551	0.471723
		0.60739	0.529287	0.460569
		0.616973	0.738094	0.39309
		0.815916	0.51453	0.283641
		0.5558	0.53447	0.327447
		0.585945	0.801082	0.347913
		0.549991	0.674316	0.143625
		0.71716	0.729584	0.384667
		0.475613	0.498846	0.213125
		0.462939	0.636318	0.199238
		0.455408	0.730071	0.249626
		0.317282	0.456668	0.152163
		0.258407	0.558928	0.149431
		0.295121	0.414202	0.193312
		0.289333	0.435699	0.482252
		0.0962452	0.504752	0.250397
		0.221776	0.554912	0.225976
		0.246654	0.319918	0.448752
		0.127932	0.435284	0.191534
		0.161277	0.285836	0.201143
		0.182418	0.267696	0.124154
		0.162991	0.279383	0.114336
		0.571251	0.188459	0.179724
		0.566403	0.193051	0.0820961
		0.237017	0.0669935	0.12226
		0.776434	0.641156	0.423088
		0.672274	0.971867	0.181162
		0.567593	0.86276	0.167835
		0.411029	0.690881	0.240831
		0.293716	0.796739	0.18188
		0.260109	0.600357	0.274936
		0.612149	0.756371	0.140517
		0.232245	0.987856	0.764438
		0.228925	0.654367	0.820782
		0.112589	0.69513	0.512293
		0.293002	0.949206	0.77733
		0.213689	0.782419	0.551915
		0.180837	0.645218	0.55873
		0.0424623	0.983504	0.733395
		0.125487	0.662631	0.487523
		0.111771	0.680348	0.507929
		0.17634	0.961953	0.518583
		0.436271	0.568664	0.79797
		0.291191	0.607491	0.541671
		0.221189	0.56783	0.545477
		0.883084	0.861099	0.669603
		0.123586	0.975973	0.461692
		0.355613	0.558815	0.578172
		0.357601	0.774732	0.402735
		0.0658231	0.52905	0.40994
		0.391849	0.54803	0.452519
		0.161118	0.784778	0.342807
		0.124876	0.487173	0.31406
		0.320135	0.526548	0.881755
		0.177065	0.459382	0.553172
		0.15678	0.611951	0.569926
		0.21856	0.352947	0.595167
		0.692047	0.344718	0.544486
		0.313816	0.299511	0.586512
		0.250487	0.213774	0.43983
		0.67849	0.408131	0.21264
		0.321057	0.429317	0.105241
		0.291273	0.446082	0.0910951
		0.156447	0.211022	0.161941
		0.126376	0.343687	0.0999386
		0.235671	0.397289	0.291863
		0.144025	0.186701	0.0992013
		0.283989	0.349654	0.12539
			0.233358
			0.226543
			0.528975
			0.551214
			0.242515
			0.786558
			0.466797
			0.425088
			0.386627
			0.236734
			0.222076
			0.376867
			0.264009
			0.277438
			0.141596
			0.316343
			0.215774
			0.198823
			0.108433
			0.121092
			0.116771
			0.156338
			0.264631
			0.159505
			0.124232
			0.306439
			0.0482457
			0.49975
			0.548522
			0.173244
			0.527655
			0.258631
			0.238559
			0.480239
			0.227895
			0.224652
			0.267213
			0.653571
			0.29733
			0.260553
			0.490849
			0.265766
			0.332376
			0.174637
			0.158867
			0.23463
			0.140142
			0.160997
			0.91447
			0.83159
			0.879571
			0.60179
			0.838253
			0.924077
			0.581748
			0.795555
			0.576677
			0.593669
			0.852586
			0.916354
			0.591702
			0.944233
			0.702361
			0.702198
			0.752987
			0.523349
			0.538692
			0.592416
			0.66003
			0.709286
			0.472991
			0.66687
			0.507432
			0.511959
			0.572248
			0.414441
			0.43204
			0.432726
			0.53886
			0.374695
			0.364836
			0.371777
			0.212329
			0.981861
			0.916089
			0.628914
			0.932916
			0.639818
			0.652372
			0.989746
			0.621899
			0.656239
			0.626981
			0.978902
			0.634007
			0.644004
			0.741146
			0.573996
			0.757672
			0.505476
			0.518769
			0.540035
			0.458457
			0.397005
			0.23977
			0.240921
			0.0837216
			0.288172
			0.152889
			0.129693
			0.148492
			0.121398
			0.110614
			0.161435
			0.561776
			0.295491
			0.25113
			0.716062
			0.251089
			0.176942
			0.117893
			0.100221
			0.193015
			0.0842019
			0.243802
			0.319118
			0.124254
			0.100628
			0.18247
			0.147234
			0.318418
			0.13325

## Sheet: Figure 2E
Figure 2E: Variance of p-Values Across all Correlations for all Possible Combinations of Mice by Group Size
p-Value Variance
3	4	5	6	7	8	9	10	11
0.0689037	0.061017	0.0540717	0.0471996	0.0418322	0.0365032	0.0305013	0.0253952	0.0197203
0.0824275	0.0751219	0.0673459	0.0555448	0.042034	0.0289546	0.0173578	0.00902241	0.00358949
0.0798534	0.0817074	0.0790077	0.0743084	0.0683462	0.0611871	0.0507515	0.0358328	0.0178832
0.0787888	0.0774971	0.0690178	0.0551064	0.0387069	0.022485	0.00969932	0.00326412	0.000680526
0.0694993	0.0610262	0.0546817	0.048666	0.0440943	0.0391713	0.033256	0.027591	0.0207192
0.085314	0.0782476	0.0748874	0.0758071	0.0769488	0.0758872	0.070221	0.0572835	0.0372195
0.0778532	0.0845352	0.0890211	0.0893573	0.0869083	0.0821288	0.073572	0.0586826	0.0364384
0.0876638	0.0881523	0.0816267	0.07273	0.064168	0.0555983	0.0432171	0.0270089	0.0122336
0.0915104	0.0824406	0.0700563	0.0603732	0.0515318	0.0422933	0.0339908	0.0260606	0.0188543
0.100615	0.109476	0.121166	0.131164	0.136543	0.132627	0.117263	0.0896084	0.0518149
0.0839042	0.0881932	0.0819324	0.0686953	0.0494751	0.0296313	0.0142244	0.00491606	0.000646598
0.0873719	0.0933681	0.0922852	0.0910656	0.0864182	0.0752519	0.0609799	0.0443505	0.0239848
0.0678068	0.05346	0.0462226	0.0413331	0.037373	0.033745	0.029396	0.0234743	0.015147
0.0738169	0.0545176	0.0396304	0.029495	0.0228613	0.0182849	0.0146305	0.0110362	0.00690192
0.0968429	0.0977372	0.0818794	0.0603392	0.0404845	0.0256655	0.0150769	0.00747502	0.00251311
0.0702214	0.0574064	0.049398	0.0444402	0.0368535	0.0252949	0.0122704	0.00331143	0.000416008
0.0769653	0.0659351	0.0584978	0.0492687	0.0392759	0.0300006	0.0207196	0.0111932	0.00304842
0.0747374	0.0740594	0.0681267	0.0577673	0.0460388	0.0342946	0.0215751	0.011228	0.00355491
0.091519	0.0808164	0.07026	0.060318	0.0490431	0.0360377	0.0222579	0.0107966	0.00363891
0.0846582	0.0799222	0.0761103	0.0729099	0.0705143	0.0655884	0.0572762	0.0454285	0.0278455
0.0737774	0.0574464	0.039012	0.0234874	0.0113468	0.00402033	0.000879906	0.000133422	1.54074e-06
0.0888262	0.0916995	0.0924812	0.0922801	0.0900922	0.0862537	0.0807898	0.070771	0.0512842
0.0742458	0.0694528	0.0598232	0.0462477	0.0299989	0.0146288	0.00474642	0.000909762	0.000107932
0.0857252	0.0888018	0.0844597	0.0721844	0.0551419	0.0383693	0.0243031	0.0140193	0.00634892
0.0845465	0.0846488	0.0801284	0.0736271	0.0659876	0.0578877	0.049321	0.0374659	0.0217526
0.090788	0.0956366	0.0898892	0.0804749	0.0678479	0.0530342	0.0373618	0.0229151	0.0111785
0.0890224	0.0943244	0.0885965	0.0757126	0.0600961	0.0456923	0.0339535	0.0257203	0.016656
0.0908569	0.0922858	0.0875702	0.078158	0.0682077	0.0589648	0.0484926	0.0340885	0.0173169
0.0810119	0.0759186	0.0685761	0.0602476	0.0516653	0.0425859	0.033924	0.0261467	0.0196982
0.0938424	0.106846	0.123905	0.140502	0.147014	0.139039	0.116191	0.0819736	0.0445049
0.0667198	0.0469596	0.03736	0.0295893	0.0223953	0.0157246	0.00980844	0.00499433	0.00160966
0.0699752	0.0637993	0.0568965	0.0499041	0.0439648	0.0376302	0.0312996	0.0267529	0.0226543
0.0826954	0.0802625	0.0850524	0.0882954	0.0853924	0.075699	0.060334	0.0403535	0.0185479
0.0807162	0.0863811	0.0867972	0.0839626	0.0801944	0.075098	0.0671469	0.0549731	0.0370014
0.0872276	0.0810447	0.0783619	0.0745822	0.071405	0.0669956	0.0602913	0.05143	0.0395586
0.0888984	0.0975913	0.0926687	0.0826318	0.0711259	0.057696	0.0414858	0.0228692	0.00692592
0.0588339	0.0365613	0.0239779	0.016084	0.0109054	0.00730705	0.00467931	0.00270653	0.00124921
0.0791887	0.0764639	0.0719779	0.0636385	0.0543042	0.0424401	0.0274947	0.0144788	0.0039557
0.085006	0.0891152	0.0848515	0.0775272	0.0717686	0.0700068	0.0695709	0.0649012	0.0494527
0.0920333	0.093867	0.0956731	0.0957739	0.0938906	0.0911802	0.0856612	0.0758935	0.0551062
0.0852135	0.0884312	0.0786492	0.0610027	0.0414939	0.0236907	0.0109029	0.00241138	3.06981e-06
0.0871115	0.0872558	0.0839817	0.0758046	0.0625966	0.0454745	0.0261482	0.0108007	2.08228e-05
0.0770392	0.0865387	0.095091	0.10067	0.101277	0.0964513	0.0856863	0.0685987	0.0410086
0.0680749	0.058181	0.0524486	0.0475503	0.0427618	0.0381165	0.0327178	0.0246466	0.0144935
0.075898	0.083719	0.0804998	0.0693383	0.0567573	0.0451661	0.0345686	0.0242282	0.0139461
0.0806581	0.0851672	0.0800877	0.0709038	0.0582184	0.0441072	0.0294255	0.0134551	8.95046e-05
0.0739217	0.0741988	0.0704225	0.0634283	0.0542255	0.0433082	0.0322357	0.023398	0.0151126
0.0679633	0.0583619	0.0538874	0.0497241	0.0458729	0.041092	0.0346319	0.0266704	0.0164611
0.0888736	0.0845575	0.0766387	0.0669255	0.0562218	0.0440558	0.0304773	0.0157745	0.00256102
0.0886557	0.0888271	0.0931493	0.0934575	0.0887676	0.0787905	0.0646599	0.0467461	0.0268819
0.0588339	0.0365613	0.0239779	0.016084	0.0109054	0.00730705	0.00467931	0.00270653	0.00124921
0.0681525	0.053808	0.0483027	0.0440478	0.0407175	0.036535	0.0306895	0.0236546	0.015122
0.0805727	0.0645528	0.0550227	0.0485097	0.0424586	0.0364719	0.0294071	0.0210134	0.0113436
0.087099	0.0939105	0.0926869	0.0855667	0.0730062	0.0576447	0.0415209	0.0258135	0.0118038
0.0843632	0.0891268	0.0922712	0.0888886	0.0845693	0.0777185	0.0654977	0.0490049	0.0291507
0.0814674	0.0813205	0.0751793	0.0597898	0.0412991	0.0235577	0.0102742	0.00253409	0.000161682
0.0989934	0.0976801	0.0906796	0.0856792	0.0825013	0.078267	0.0692867	0.052948	0.0320681
0.0823162	0.0747208	0.066523	0.0581363	0.0526757	0.0490611	0.0456256	0.039271	0.0271405
0.0588339	0.0365613	0.0239779	0.016084	0.0109054	0.00730705	0.00467931	0.00270653	0.00124921
0.0740289	0.0533866	0.0437924	0.037796	0.0330227	0.0287381	0.0238525	0.0181339	0.0111445
0.0807555	0.0602115	0.046813	0.0388572	0.0331706	0.0288543	0.0247682	0.0198631	0.0130838
0.0829105	0.0803918	0.075844	0.0721708	0.0685378	0.0635624	0.0564054	0.0469747	0.030498
0.011255	0.0029539	0.000771656	0.000196639	4.87939e-05	1.16877e-05	2.64164e-06	5.35842e-07	8.63122e-08
0.0579975	0.0384959	0.0255056	0.0174357	0.011902	0.00790177	0.00492709	0.00271185	0.00114562
0.0644074	0.0875119	0.0853486	0.0660112	0.0455755	0.0279276	0.0144634	0.00563997	0.00118763
0.131505	0.145182	0.129115	0.103692	0.0759374	0.0521187	0.0343537	0.0218009	0.0126278
0.0824924	0.0716771	0.0679543	0.0632261	0.0577852	0.0518085	0.0435638	0.0329002	0.0197842
0.0510976	0.0247582	0.0174366	0.0134106	0.00987889	0.00713739	0.00517796	0.00348875	0.00191613
0.0712542	0.0516938	0.0355917	0.0248617	0.0179787	0.0135475	0.01059	0.0073233	0.00330454
0.066199	0.0446378	0.0347563	0.027472	0.0215908	0.0164322	0.0115869	0.00706476	0.00320363
0.00447224	0.000523747	5.84353e-05	6.32481e-06	6.68131e-07	6.85736e-08	6.72573e-09	6.04533e-10	4.4474e-11
0.00231972	0.00183093	0.00169354	0.00154006	0.00134829	0.00112212	0.000872201	0.000610882	0.00034939
0.0631936	0.0608689	0.0632328	0.0588591	0.0488147	0.0364287	0.0229571	0.0102843	0.00160215
0.090258	0.0687943	0.0579128	0.0464013	0.0362132	0.0265436	0.0178353	0.0107836	0.00518945
0.0748352	0.0713365	0.064243	0.0564512	0.0486605	0.0405555	0.0322076	0.0240393	0.0142172
0.0874594	0.0762649	0.0672842	0.0591574	0.050095	0.0389574	0.0266315	0.0144268	0.00324
0.0798419	0.064578	0.0543455	0.0468739	0.0404609	0.0336318	0.0257034	0.0161474	0.00733029
0.078898	0.0654455	0.0574678	0.0504453	0.0419157	0.0317537	0.0211812	0.0117898	0.0045885
0.0895557	0.0619446	0.0482234	0.0398213	0.0342479	0.0290809	0.0225151	0.0151477	0.0100055
0.064781	0.0927221	0.119131	0.12845	0.122912	0.108619	0.0869919	0.0600938	0.032376
0.0907894	0.092644	0.0859728	0.0777788	0.0688815	0.0582488	0.0446401	0.0287619	0.0131856
0.0831906	0.0959521	0.105774	0.113721	0.118799	0.118874	0.111052	0.091874	0.0599926
0.0799121	0.0857369	0.0930065	0.0972567	0.0960153	0.0885983	0.0743498	0.0538579	0.0301343
0.0954896	0.0859195	0.0791241	0.0744741	0.0709826	0.0680843	0.0619801	0.0494083	0.0304117
0.12487	0.125739	0.106757	0.0860573	0.066371	0.0481987	0.0319152	0.0178004	0.00695617
0.0851766	0.0903908	0.0893797	0.0898153	0.0910677	0.0888019	0.0815639	0.0672857	0.0441019
0.106251	0.0997732	0.0900206	0.0824417	0.0670858	0.0523736	0.037783	0.0235878	0.011
0.0620789	0.0289518	0.0171656	0.012607	0.00978003	0.00733229	0.00510733	0.00318983	0.0016197
0.0770304	0.11001	0.148105	0.177994	0.195101	0.196592	0.180283	0.144792	0.0905207
0.00153909	4.82278e-05	1.47743e-06	4.30894e-08	1.20608e-09	3.24002e-11	8.24019e-13	1.90489e-14	3.57173e-16
0.0965237	0.0950471	0.0970126	0.0980343	0.0979012	0.0944611	0.0866207	0.0714812	0.0445691
0.0820493	0.0929275	0.09296	0.0864965	0.0786364	0.071122	0.0636998	0.054069	0.0377372
0.0499235	0.0310336	0.0226959	0.0179352	0.0142986	0.0113754	0.00864656	0.00560082	0.00307654
0.091246	0.0866479	0.0811075	0.0775615	0.0744454	0.0694038	0.0613082	0.0476796	0.0278586
0.00213846	0.00159899	0.0014512	0.00129794	0.00111289	0.00089796	0.000664042	0.000428809	0.000216365
0.108067	0.0749481	0.0579752	0.0470052	0.0380606	0.030352	0.0233042	0.0157681	0.00864343
0.0870923	0.0500113	0.0281962	0.0199154	0.0162027	0.0125079	0.00878012	0.00453485	0.00124796
0.118138	0.0886843	0.0585008	0.0366897	0.0229176	0.0140343	0.00887467	0.00618082	0.00340154
0.0833862	0.0492536	0.0392294	0.0338541	0.02957	0.0250724	0.0198729	0.0143239	0.00749845
0.0939753	0.0755016	0.0562104	0.0435698	0.0335667	0.0254478	0.0181972	0.0118673	0.00651762
0.135021	0.0942247	0.0627415	0.0458318	0.035492	0.0281561	0.0218804	0.0158352	0.0094532
0.0872272	0.0620961	0.0437256	0.0321306	0.0253481	0.0195883	0.0141142	0.0105519	0.00750279
0.133786	0.134547	0.130522	0.124701	0.116607	0.104822	0.0880123	0.0655162	0.0375289
0.158093	0.147473	0.120574	0.0887063	0.0649173	0.0514041	0.0413107	0.0286297	0.0142991
0.0740347	0.10231	0.144302	0.184255	0.199722	0.194639	0.174825	0.137543	0.0824561
0.00625599	0.000430807	3.67147e-05	3.66758e-06	4.12296e-07	4.99106e-08	6.11838e-09	6.98382e-10	6.42086e-11
0.104957	0.0777771	0.0639479	0.0544018	0.0478156	0.0435109	0.0372275	0.0292236	0.0203623
0.100346	0.0528003	0.0377573	0.0313551	0.0256842	0.0198043	0.0137325	0.00750191	0.00296019
0.00213846	0.00159899	0.0014512	0.00129794	0.00111289	0.00089796	0.000664042	0.000428809	0.000216365
0.0543412	0.0897808	0.13256	0.142526	0.143271	0.135075	0.117279	0.0895345	0.0533531
0.125711	0.13833	0.13532	0.138435	0.133785	0.12768	0.107884	0.080261	0.046817
0.0915968	0.0544803	0.0383207	0.0314342	0.0255317	0.0202977	0.0162444	0.0127117	0.00709167
0.128325	0.127846	0.103818	0.0813736	0.0633714	0.0486255	0.0359455	0.0244685	0.0136365
0.141295	0.111142	0.0770467	0.0531188	0.0357628	0.0240265	0.0156305	0.00897266	0.00338999
0.093721	0.100717	0.114467	0.120455	0.12532	0.119798	0.106556	0.0841784	0.0520219
0.0144645	0.00304652	0.000784898	0.000229427	7.27235e-05	2.4025e-05	7.92793e-06	2.46306e-06	6.35581e-07
0.00213846	0.00159899	0.0014512	0.00129794	0.00111289	0.00089796	0.000664042	0.000428809	0.000216365
0.08346	0.0842521	0.0832108	0.0830933	0.0765026	0.0665517	0.0558026	0.0350388	0.0149951
0.0954481	0.0871942	0.0738056	0.0650201	0.0590502	0.0547882	0.0497874	0.0428012	0.0259356
0.076426	0.0603154	0.0536844	0.0508345	0.0476747	0.0435295	0.0369089	0.0272621	0.0159709
0.0703314	0.0716828	0.0734762	0.0739648	0.0714802	0.0682608	0.0606305	0.049473	0.0307499
0.0810343	0.071715	0.0569326	0.040653	0.0246348	0.011663	0.00459573	0.0014497	0.000334182
0.0853679	0.0636623	0.0513276	0.0424221	0.0335989	0.0248466	0.0171275	0.00961909	0.00438928
0.0762038	0.0769053	0.0763839	0.0746177	0.069707	0.062987	0.0557507	0.0440931	0.0288382
0.0813347	0.0733789	0.0713252	0.0693594	0.0670966	0.0641227	0.0579091	0.0435378	0.0247948
0.0862465	0.0748161	0.071831	0.0691444	0.0643232	0.058117	0.0478408	0.0369399	0.0204336
0.0628194	0.0439168	0.0227853	0.00928899	0.00318082	0.0009716	0.000260163	5.74009e-05	9.6072e-06
0.0684313	0.0448022	0.0300709	0.0213138	0.0155367	0.0113428	0.00802263	0.00523062	0.00279759
0.0691928	0.0622498	0.0573614	0.052456	0.0480739	0.0425497	0.0358919	0.0276635	0.0173776
0.0779501	0.0693566	0.0680081	0.0669441	0.061208	0.0508569	0.0363367	0.02014	0.00749139
0.0849997	0.0811888	0.0739061	0.0690046	0.0644853	0.0609713	0.0567175	0.0456946	0.0287625
0.0815519	0.0824337	0.0819407	0.0797118	0.0756734	0.0712533	0.0652607	0.0549338	0.0370084
0.0852614	0.0906862	0.0875847	0.0865075	0.0856977	0.0807157	0.0681403	0.0466073	0.0193456
0.0791798	0.0828103	0.0797752	0.0759447	0.0718875	0.0667073	0.0590028	0.0525064	0.0429146
0.0796132	0.0736319	0.0736857	0.0730687	0.0720164	0.0695823	0.0651473	0.0556915	0.0400113
0.0734553	0.0723647	0.068966	0.0629222	0.058718	0.0530242	0.0465792	0.0371781	0.0229735
0.0760595	0.0755101	0.0729715	0.0718015	0.0704455	0.0675021	0.06018	0.0469772	0.0277609
0.0881038	0.0898359	0.0873373	0.0852415	0.0835796	0.0815891	0.0789972	0.070809	0.0499397
0.0731946	0.0613986	0.045248	0.0293825	0.016442	0.00760908	0.00288833	0.000942152	0.000259049
0.0803111	0.0730988	0.0761917	0.0773955	0.0714832	0.0575215	0.0388402	0.0202276	0.00808987
0.094222	0.0814141	0.0830072	0.0853763	0.0848131	0.077995	0.0633974	0.0424791	0.0212201
0.0863207	0.0744136	0.0715444	0.072298	0.0729363	0.0734077	0.0680036	0.0593486	0.0493782
0.0805316	0.0835168	0.0813387	0.0784655	0.0679326	0.0453393	0.0242002	0.0106185	0.00336725
0.0882556	0.0714397	0.0672076	0.0684676	0.0690567	0.0671614	0.0628638	0.0540293	0.0328257
0.0914757	0.0810399	0.082496	0.0831508	0.082373	0.082124	0.0775683	0.0687395	0.0493094
0.0943504	0.064621	0.0426753	0.0295819	0.0209235	0.0146949	0.00988783	0.00604301	0.00298011
0.0697679	0.0542036	0.047827	0.0447427	0.0431408	0.0418398	0.0389145	0.0313389	0.0203573
0.0770538	0.0775016	0.0848282	0.0882384	0.0874697	0.0840814	0.0788481	0.0690547	0.0493877
0.0887429	0.0895587	0.088601	0.0855018	0.0807095	0.0744748	0.0673496	0.0587768	0.0458295
0.0811562	0.0649667	0.0609832	0.0621014	0.062164	0.0602201	0.0555976	0.047548	0.0382524
0.0900318	0.0910673	0.0855478	0.0804213	0.0764048	0.0721497	0.0667446	0.0590451	0.0463047
0.0736432	0.0566501	0.0442906	0.0342154	0.0260787	0.0188038	0.0124981	0.00757319	0.00371392
0.0726374	0.074679	0.0741235	0.0729158	0.0710454	0.0678632	0.0644354	0.0573862	0.0399988
0.0689608	0.0682836	0.0707147	0.0763488	0.0839317	0.0899874	0.0899261	0.0790667	0.0583541
0.0713667	0.0643516	0.0592237	0.057253	0.0555538	0.0511799	0.0430261	0.0301313	0.0131826
0.0869587	0.0798758	0.0726924	0.0675123	0.0622585	0.0523291	0.0373634	0.0226887	0.0111476
0.0792738	0.0749693	0.0723245	0.0719119	0.0710829	0.0674409	0.0608253	0.0476223	0.0297258
0.0884976	0.0842454	0.0789821	0.0681777	0.0512285	0.0332396	0.0180193	0.00707382	0.0015579
0.0948385	0.0760098	0.06499	0.057516	0.0509467	0.0432972	0.0346133	0.0241136	0.0135257
0.0863848	0.0619205	0.0491377	0.0412237	0.0348942	0.0295742	0.0242054	0.018	0.010951
0.0828216	0.0694461	0.0667219	0.0668794	0.0635513	0.056497	0.0472295	0.036394	0.0211164
0.0701809	0.0595566	0.0546571	0.0524649	0.0518271	0.0523423	0.0518571	0.044764	0.0371125
0.0704252	0.060481	0.0535536	0.0504389	0.0494968	0.0486506	0.0468492	0.041714	0.0279251
0.0944416	0.0936796	0.0886299	0.0818038	0.0767613	0.0708829	0.0640253	0.0526149	0.0333612
0.0828229	0.0775276	0.0760686	0.0779735	0.0798221	0.0791488	0.0755124	0.0637979	0.045153
0.0736432	0.0566501	0.0442906	0.0342154	0.0260787	0.0188038	0.0124981	0.00757319	0.00371392
0.0767317	0.061808	0.0507517	0.0440812	0.0404565	0.0384896	0.0360264	0.0308313	0.0210359
0.068678	0.0596982	0.0568516	0.0549402	0.0544117	0.053248	0.0508271	0.0452134	0.0333494
0.0892804	0.0848295	0.0746318	0.069808	0.0641414	0.0582613	0.0489273	0.0388209	0.0201973
0.0765082	0.0789676	0.0802641	0.0782041	0.0748622	0.0712777	0.0658753	0.0549875	0.0360593
0.0768159	0.0749303	0.0742767	0.0713394	0.0675747	0.0617347	0.0518328	0.0371028	0.0190113
0.104893	0.0821985	0.0709362	0.0700225	0.074464	0.082473	0.0900165	0.0850016	0.0671473
0.0829957	0.0763842	0.0723852	0.0705631	0.0678023	0.0634829	0.0575157	0.0482645	0.0356939
0.0736432	0.0566501	0.0442906	0.0342154	0.0260787	0.0188038	0.0124981	0.00757319	0.00371392
0.103584	0.10405	0.0948835	0.0837468	0.0740827	0.0641979	0.0531541	0.0443076	0.0394691
0.0878705	0.0718177	0.0682361	0.0712222	0.0766812	0.0848029	0.0861191	0.0828067	0.0614481
0.0898199	0.0890571	0.0895475	0.0919999	0.0960787	0.100015	0.0984479	0.0866325	0.057346
0.0845005	0.0749971	0.0634411	0.0474735	0.0303473	0.0159067	0.00614206	0.0016508	0.00021107
0.0943044	0.0742781	0.0609082	0.0516084	0.0409673	0.0294472	0.01936	0.0109545	0.00489885
0.0801864	0.0815095	0.0758517	0.0700086	0.0644053	0.0579341	0.0496633	0.0391846	0.0243489
0.0936852	0.0810661	0.0725721	0.0594636	0.0406185	0.0227014	0.00971279	0.00292493	0.000605449
0.0960983	0.0835781	0.075686	0.0699337	0.0645702	0.0547553	0.0388814	0.0229552	0.0100806
0.0853776	0.0837863	0.0799335	0.0745035	0.0688968	0.0643537	0.0587182	0.0472034	0.0311202
0.0604589	0.0406125	0.0333276	0.0286751	0.0248433	0.0213699	0.0177375	0.0135272	0.00841547
0.083467	0.0637604	0.0510576	0.0453539	0.0422353	0.0369757	0.0302625	0.0224841	0.0136697
0.0879767	0.0724986	0.0603769	0.0532837	0.0489418	0.0441862	0.0390543	0.0307757	0.0225192
0.0771313	0.0757336	0.0720956	0.0651676	0.0583423	0.0521778	0.0466452	0.0402584	0.0285858
0.0711041	0.0674621	0.0624981	0.0570913	0.051986	0.0462732	0.0391711	0.0311557	0.0240866
0.0799699	0.0818559	0.079888	0.0774171	0.0703752	0.0626763	0.0498375	0.0294605	0.0133561
0.0960799	0.0994252	0.105483	0.116445	0.124846	0.119508	0.0961105	0.0588726	0.0271338
0.0800092	0.076868	0.0772748	0.0758466	0.0715179	0.0638374	0.052764	0.0378031	0.0251865
0.0874587	0.0848972	0.0799883	0.0711534	0.0651615	0.0597727	0.0549883	0.0479613	0.0310427
0.083971	0.0785769	0.0701249	0.0585318	0.0488009	0.0393949	0.0299082	0.0184504	0.0111167
0.0716552	0.0745548	0.0684476	0.062157	0.0567883	0.051212	0.0434791	0.0330134	0.0218246
0.0810913	0.0728263	0.076517	0.0787418	0.0776601	0.0716274	0.0609204	0.0417912	0.0192988
0.0846573	0.0859141	0.0833613	0.0750662	0.0654401	0.056938	0.0478778	0.0376048	0.026141
0.0785738	0.073543	0.0726256	0.0694714	0.0657666	0.0592237	0.0519905	0.0408158	0.0286325
0.0743742	0.0613321	0.0596125	0.0605009	0.062513	0.0610671	0.0559464	0.0444515	0.0283276
0.0894239	0.0849641	0.0823608	0.0833607	0.0797722	0.0716201	0.0608801	0.0401672	0.0181941
0.084408	0.0901886	0.102302	0.110656	0.106848	0.0901271	0.0604152	0.0334432	0.0140507
0.093829	0.0866147	0.0794143	0.075941	0.0722232	0.068473	0.0648396	0.0586071	0.0397309
0.0544882	0.0277175	0.0167049	0.0110561	0.00752005	0.00507037	0.00328561	0.00194488	0.000934491
0.0875177	0.0640492	0.0509468	0.0444116	0.0403593	0.0374653	0.0341855	0.0288638	0.0197654
0.081713	0.0826738	0.0796848	0.0725274	0.0641126	0.0551125	0.0469199	0.0385079	0.0276894
0.0919096	0.0727543	0.0642446	0.0589805	0.0520239	0.0441005	0.0365862	0.0291225	0.0184561
0.0851323	0.0738845	0.0658211	0.0584436	0.0495422	0.042785	0.0338196	0.025623	0.0138613
0.0817152	0.0805501	0.0777736	0.0731589	0.0664769	0.0604395	0.0578248	0.0529032	0.0301132
0.05626	0.0320036	0.0214707	0.0159302	0.0117174	0.00834085	0.00562	0.00342981	0.00168919
0.0990815	0.0874432	0.0884029	0.0900472	0.0842464	0.0723014	0.0498037	0.0284156	0.0122518
0.11481	0.0940906	0.0852995	0.077037	0.0665702	0.0547421	0.038231	0.0208404	0.00784843
0.0949174	0.0748429	0.0596119	0.0491895	0.0418398	0.0325716	0.0227602	0.0149267	0.00576839
0.0838238	0.0794673	0.0764191	0.0738436	0.0733183	0.0703705	0.0653844	0.0531236	0.0330597
0.104981	0.10131	0.100407	0.105884	0.10793	0.108714	0.103433	0.0834966	0.0468772
0.101465	0.0971813	0.0897409	0.077705	0.0626736	0.0436451	0.0261091	0.0125501	0.00434513
0.0968783	0.0830868	0.0751084	0.0687714	0.0677268	0.0673412	0.0634364	0.0586265	0.051127
0.10109	0.084426	0.0678794	0.0552595	0.0448978	0.0354447	0.0268004	0.018463	0.010306
0.100513	0.0787806	0.0657839	0.0571291	0.0522444	0.0447936	0.0365352	0.0251548	0.025643
0.0881305	0.0703897	0.0562224	0.0465219	0.038558	0.0318679	0.0252699	0.0181953	0.0104971
0.0824339	0.0655294	0.0599608	0.060194	0.0648723	0.0692365	0.0677151	0.0635135	0.0509735
0.0924941	0.0869766	0.0886038	0.0856125	0.0793922	0.0703688	0.0561567	0.0379005	0.0190615
0.0916906	0.0904626	0.0834523	0.0737236	0.0568563	0.0375554	0.0216116	0.0103854	0.0036899
0.05626	0.0320036	0.0214707	0.0159302	0.0117174	0.00834085	0.00562	0.00342981	0.00168919
0.0728371	0.0606601	0.0545294	0.0567558	0.0571339	0.0558586	0.0475043	0.0323214	0.0162567
0.102835	0.0970439	0.0759006	0.0566416	0.0408828	0.0262861	0.0130664	0.00490413	0.00133879
0.111567	0.1008	0.0851174	0.0756427	0.0680274	0.0543468	0.0376395	0.0265081	0.00505601
0.0863953	0.0811751	0.072013	0.0637779	0.0531913	0.0419973	0.0308213	0.0183475	0.00850445
0.0868701	0.0887496	0.0822338	0.0708839	0.0552686	0.0370621	0.0211168	0.00993352	0.00330669
0.106217	0.0866306	0.0718249	0.0650977	0.0622822	0.0534327	0.0445993	0.0307942	0.0158376
0.0923359	0.0900702	0.0939305	0.0955737	0.0978384	0.100954	0.100594	0.0888992	0.0591475
0.05626	0.0320036	0.0214707	0.0159302	0.0117174	0.00834085	0.00562	0.00342981	0.00168919
0.0855453	0.077137	0.0722006	0.0703466	0.0678144	0.0630093	0.0550985	0.0440844	0.0275695
0.0831523	0.0743184	0.0660427	0.0607105	0.0546697	0.0454836	0.035158	0.0218679	0.00754644
0.0816762	0.089886	0.0873163	0.0797652	0.0708398	0.0612016	0.0493527	0.0341706	0.0186313
0.0830824	0.0839167	0.0804079	0.0714359	0.0595215	0.0460435	0.0316055	0.0170712	0.00611564
0.0791969	0.0743121	0.0714523	0.0681559	0.0625528	0.0545866	0.0442268	0.0316569	0.0184838
0.080407	0.0849917	0.0767167	0.0646476	0.0554974	0.0477145	0.0383947	0.0267258	0.0152287
0.0799521	0.0920439	0.0989149	0.101027	0.099395	0.0949725	0.086965	0.073011	0.05285
0.0863901	0.0739284	0.0622497	0.051471	0.0428964	0.0357607	0.0275578	0.0192902	0.0117126
0.0790945	0.0817518	0.0786895	0.0745667	0.0704702	0.0656502	0.0589786	0.0489783	0.0349733
0.07306	0.0681372	0.0601022	0.0518254	0.0425269	0.0328302	0.0235312	0.0151373	0.00792166
0.0769737	0.0796316	0.0778773	0.0731915	0.0655731	0.054142	0.0401033	0.0257796	0.0132109
0.0596102	0.0436857	0.0274257	0.0150389	0.00638448	0.00187499	0.000474018	9.21445e-05	1.12007e-05
0.0715402	0.0587573	0.041631	0.0257704	0.0144209	0.00758143	0.00394822	0.00185623	0.000690062
0.0815212	0.0814601	0.0773887	0.0703113	0.0594411	0.0448895	0.0286469	0.0149871	0.00628635
0.0710032	0.0628481	0.044666	0.0265922	0.0143479	0.00714445	0.00317814	0.00118347	0.000337632
0.0717126	0.0678092	0.0563139	0.0430129	0.0277163	0.01559	0.00638661	0.00204207	0.0004709
0.0806812	0.0741607	0.0667701	0.0582862	0.0458002	0.0305371	0.0166291	0.0076707	0.00276818
0.0767813	0.079307	0.0826489	0.085174	0.0834601	0.0753601	0.0596241	0.0383412	0.0187883
0.0640398	0.0437721	0.0223435	0.00887439	0.00316254	0.000999235	0.000266172	5.53704e-05	7.38963e-06
0.0906466	0.0852122	0.0837719	0.0815241	0.0743928	0.0619056	0.0440345	0.0274087	0.0133457
0.0721807	0.0774074	0.0765285	0.0703839	0.0608281	0.0488758	0.0341511	0.018378	0.0072968
0.0851918	0.0804334	0.0656392	0.0496217	0.0343205	0.0221196	0.0127007	0.00652824	0.00265298
0.0829975	0.0820392	0.0734768	0.0587493	0.0427671	0.0286816	0.0176479	0.00981554	0.00446618
0.077005	0.0673076	0.0635512	0.056567	0.0491065	0.0411608	0.0329831	0.0260536	0.0151933
0.090692	0.083012	0.0799598	0.0753297	0.0657493	0.0542749	0.0448346	0.0365028	0.0261663
0.085545	0.0911466	0.0897023	0.0862786	0.0839499	0.0793758	0.0703912	0.0594301	0.0420243
0.0770099	0.0509858	0.0335753	0.0236413	0.0171684	0.0124248	0.00874586	0.00561955	0.00360704
0.0849479	0.0821992	0.0768821	0.0730152	0.0684267	0.0625951	0.0545795	0.0440085	0.0271533
0.0724437	0.0740746	0.07055	0.0598588	0.0446235	0.0282407	0.0145783	0.00612819	0.00189298
0.0725429	0.0702898	0.0714663	0.0697409	0.063537	0.0546791	0.0441517	0.0316933	0.0177443
0.0845607	0.0757623	0.0650317	0.0550495	0.0445774	0.0346868	0.0257603	0.018305	0.0115035
0.0935381	0.0919418	0.0828558	0.0710614	0.0580877	0.0411772	0.0231667	0.0109017	0.00410826
0.077256	0.0719705	0.0596201	0.046042	0.0333306	0.0231601	0.0153087	0.00917348	0.00443715
0.0795809	0.0782347	0.0733151	0.0680516	0.0650906	0.0622618	0.0558895	0.0446106	0.0260944
0.0796571	0.0727695	0.0689602	0.0652176	0.0616574	0.0574902	0.0493817	0.0341429	0.0167159
0.0811676	0.0708248	0.0648209	0.0598877	0.0537789	0.0454243	0.0348861	0.0231307	0.0125264
0.0818511	0.0804383	0.0752128	0.0715817	0.0681677	0.0621279	0.0508879	0.0334233	0.0145056
0.0818109	0.0834667	0.073509	0.060844	0.0480761	0.0366631	0.0258938	0.0163949	0.00853944
0.0825071	0.0782847	0.0760449	0.0752032	0.0727988	0.0701147	0.0657156	0.0582675	0.0373708
0.0879107	0.0973483	0.0920349	0.0786873	0.0605438	0.0416003	0.025454	0.0134505	0.00560692
0.0840033	0.0619492	0.0476473	0.038885	0.0327918	0.0280046	0.0232084	0.0181731	0.0105642
0.083174	0.0779933	0.068726	0.055048	0.0387583	0.0236044	0.0123797	0.00495513	0.00198355
0.0859688	0.0749342	0.059711	0.0496042	0.0418711	0.0347301	0.028042	0.0203775	0.0143733
0.0849694	0.0779148	0.0723712	0.0687442	0.0643847	0.0583674	0.048868	0.0359521	0.0203543
0.0827548	0.0855727	0.0880151	0.0875216	0.083953	0.0801377	0.0739958	0.0649098	0.0513654
0.0899423	0.0917018	0.0793098	0.0638517	0.0533964	0.0485624	0.0408466	0.0283094	0.0177891
0.077256	0.0719705	0.0596201	0.046042	0.0333306	0.0231601	0.0153087	0.00917348	0.00443715
0.0786623	0.0657852	0.0547085	0.0465909	0.039601	0.0325968	0.0249213	0.0170403	0.00913043
0.0868222	0.0790621	0.0691203	0.0633447	0.0592676	0.0548529	0.0490909	0.0411617	0.0291423
0.0904122	0.0829052	0.0742454	0.0647591	0.0559319	0.0488978	0.0423808	0.0356078	0.0260595
0.0761123	0.0731379	0.0723786	0.0724029	0.0727802	0.0721691	0.0684607	0.0587041	0.0396463
0.0780549	0.0769052	0.0799087	0.0825143	0.0822825	0.0801303	0.0756406	0.0685757	0.0551035
0.0934744	0.0995772	0.0952294	0.0875439	0.0758108	0.0611832	0.0442318	0.0274617	0.0131482
0.0858368	0.0793582	0.0730856	0.0688622	0.0635609	0.0570361	0.0477719	0.0351711	0.0208406
0.077256	0.0719705	0.0596201	0.046042	0.0333306	0.0231601	0.0153087	0.00917348	0.00443715
0.0581547	0.0384185	0.0255233	0.0174498	0.0118991	0.00788764	0.004908	0.00269314	0.00113231
0.0763367	0.105225	0.106576	0.0905066	0.0722707	0.056135	0.0430472	0.032197	0.0222576
0.141314	0.15523	0.147031	0.119728	0.0953427	0.0775384	0.0531202	0.0325914	0.0160584
0.0848044	0.0731018	0.0678857	0.0615618	0.0541599	0.0461939	0.0368473	0.026395	0.0151156
0.0583699	0.0332574	0.0261254	0.0218382	0.0178512	0.0142275	0.01116	0.00791957	0.00443528
0.0579543	0.0416385	0.0301209	0.0225969	0.0173756	0.0130501	0.00870547	0.00514058	0.00233655
0.0668259	0.0513467	0.0486746	0.0519359	0.0579789	0.064675	0.068209	0.0637532	0.0471516
0.0184067	0.00430141	0.00112218	0.00030401	8.28959e-05	2.22975e-05	5.76637e-06	1.36546e-06	2.62945e-07
0.010493	0.00647643	0.00609611	0.00581491	0.00537246	0.00469309	0.00375835	0.00261127	0.001389
0.0659088	0.0588326	0.0608004	0.0588568	0.0528284	0.0455755	0.0374872	0.0287669	0.0194335
0.0873489	0.065705	0.0566578	0.048557	0.0416953	0.0359525	0.0308338	0.0253556	0.0176733
0.0848306	0.0798949	0.071271	0.0638704	0.0575863	0.0514771	0.0448142	0.0355432	0.0214902
0.0959382	0.0867969	0.0777724	0.0687295	0.0591915	0.0474149	0.0339385	0.0198673	0.00610406
0.081615	0.0653222	0.054676	0.0472411	0.0404186	0.0336969	0.0264575	0.0197566	0.0119794
0.0749248	0.0680272	0.0619605	0.0565555	0.0511187	0.0447854	0.0372167	0.0277589	0.0169754
0.101725	0.0712208	0.0558777	0.0471778	0.0424783	0.0381181	0.0328513	0.0245163	0.0169982
0.0674732	0.096099	0.124355	0.140373	0.141406	0.12804	0.103367	0.0722009	0.0394874
0.0992635	0.102033	0.0944621	0.0859121	0.0762207	0.0647348	0.05025	0.0331464	0.0158772
0.0912211	0.0953934	0.093702	0.0888206	0.0810882	0.0698848	0.0545489	0.0376227	0.0206408
0.0791726	0.0758119	0.0762431	0.0750657	0.0728399	0.0690627	0.0627177	0.0523424	0.0353861
0.0911749	0.0800748	0.0809232	0.0791148	0.0771703	0.0738991	0.0645303	0.0476486	0.0282364
0.11654	0.134452	0.11888	0.0951431	0.0714031	0.0501146	0.0321336	0.0174313	0.00656428
0.0910364	0.0928868	0.0881926	0.08043	0.0714406	0.0607381	0.048401	0.0350667	0.0205005
0.105491	0.0995635	0.0907853	0.0831024	0.0673968	0.0523769	0.0376139	0.0233745	0.010839
0.0717789	0.0355234	0.0253577	0.0207626	0.0172413	0.0136105	0.00993755	0.0066419	0.00344771
0.112787	0.0846441	0.0594926	0.0392761	0.0245969	0.0145968	0.0080795	0.00399764	0.0015803
0.0097744	0.00185569	0.000373184	7.24525e-05	1.3482e-05	2.38886e-06	3.94937e-07	5.80692e-08	6.73177e-09
0.0915322	0.0933037	0.0952688	0.0946111	0.0922723	0.0869872	0.0782206	0.0636209	0.0391753
0.0798287	0.0900075	0.0928445	0.0907686	0.0862445	0.0792459	0.0694665	0.0567248	0.0378198
0.053297	0.0354749	0.0259024	0.0198856	0.0157987	0.0121604	0.00859098	0.00567203	0.00302625
0.0883827	0.0845736	0.078721	0.0753029	0.0717288	0.0663424	0.0574565	0.0433051	0.0247894
0.0101904	0.00608166	0.00569556	0.00543289	0.00503505	0.00442295	0.003566	0.00248833	0.00131541
0.0986066	0.0724797	0.0595894	0.0512005	0.0462841	0.0436292	0.0420759	0.0390763	0.023455
0.0962807	0.0601316	0.0403359	0.0314286	0.0283867	0.0243483	0.0186498	0.0117678	0.00520131
0.120441	0.0834613	0.0582487	0.037927	0.0269356	0.0193735	0.015237	0.012319	0.00913445
0.0781597	0.0530523	0.0451085	0.0411387	0.0373877	0.0325425	0.026208	0.0177158	0.0083072
0.0855189	0.0692472	0.05231	0.0420879	0.0331939	0.0248863	0.0184745	0.0146363	0.0126563
0.145414	0.102287	0.074354	0.0634683	0.0638744	0.0627128	0.0528888	0.0503462	0.0471459
0.0946213	0.0702045	0.0542686	0.0430001	0.0368859	0.0316337	0.0264066	0.0214989	0.0144427
0.160217	0.151743	0.154535	0.146185	0.127442	0.106369	0.0854233	0.0626837	0.0372251
0.149981	0.141055	0.119799	0.092073	0.0689973	0.0607141	0.0565653	0.0416715	0.024537
0.0900633	0.116418	0.110142	0.0936225	0.0757506	0.0580306	0.0415541	0.0268971	0.0142397
0.00583789	0.000332039	2.11862e-05	1.45537e-06	1.00868e-07	6.59695e-09	3.71735e-10	1.46469e-11	7.96388e-14
0.0978735	0.0733618	0.0607875	0.0528004	0.0486241	0.0442862	0.0365173	0.0295459	0.0208673
0.106488	0.0629179	0.0478896	0.042302	0.0371574	0.031485	0.0242981	0.0153678	0.00756733
0.0101904	0.00608166	0.00569556	0.00543289	0.00503505	0.00442295	0.003566	0.00248833	0.00131541
0.0452341	0.0260299	0.0156027	0.00892801	0.00483779	0.00246609	0.00115972	0.0004801	0.000155273
0.108193	0.105135	0.0987325	0.0832679	0.0666593	0.0515768	0.0373272	0.0239767	0.0121237
0.100541	0.0625995	0.0481378	0.0421747	0.0356484	0.0294662	0.0247709	0.020098	0.0116942
0.132798	0.146649	0.132892	0.12008	0.104666	0.0959161	0.0918933	0.0809568	0.0533134
0.145134	0.111974	0.0813185	0.0575096	0.041475	0.0296983	0.0219363	0.0146829	0.00804513
0.086857	0.0949066	0.106726	0.109584	0.111286	0.104107	0.0910865	0.071267	0.0438836
0.0120495	0.00254177	0.000701385	0.000221763	7.5951e-05	2.72281e-05	9.80855e-06	3.32312e-06	9.21178e-07
0.0101904	0.00608166	0.00569556	0.00543289	0.00503505	0.00442295	0.003566	0.00248833	0.00131541
0.0790104	0.0676808	0.0635144	0.0614779	0.0586453	0.0539374	0.0466551	0.0359224	0.0198925
0.0957658	0.101819	0.105124	0.104852	0.0940728	0.0754073	0.0551881	0.0361536	0.0190486
0.0894868	0.0867399	0.0825502	0.0766184	0.0665682	0.0535316	0.0347821	0.0178656	0.0070088
0.123861	0.0876377	0.0658066	0.054938	0.0471091	0.0393688	0.0328496	0.0264486	0.0137049
0.137415	0.117759	0.101629	0.0902081	0.0780876	0.0680785	0.0574046	0.0440285	0.0279659
0.0818004	0.0703428	0.0653462	0.0613455	0.0565139	0.051611	0.0454042	0.0401088	0.0290383
0.0804638	0.0746439	0.0656208	0.0549094	0.0456638	0.0374178	0.029517	0.0213839	0.0126568
0.111313	0.0799886	0.0595852	0.0457207	0.0353508	0.0281353	0.021805	0.0159206	0.0109177
0.0952425	0.0807668	0.076188	0.0751959	0.0754467	0.0736335	0.0673112	0.0554197	0.0349844
0.0783783	0.0736489	0.0679004	0.0617259	0.0561165	0.0508419	0.0443937	0.0381849	0.0308056
0.0876571	0.083117	0.0782369	0.0722787	0.0662057	0.0595385	0.0511575	0.0361839	0.0180168
0.0805209	0.0730286	0.0620655	0.0487361	0.0334798	0.0203888	0.0105925	0.00462276	0.00148892
0.0748905	0.0695332	0.0644815	0.0597483	0.054685	0.0490905	0.0397443	0.0315385	0.0162676
0.0983553	0.0995863	0.0885889	0.0811242	0.0806617	0.0797803	0.0671799	0.0418323	0.0181497
0.0904842	0.0980274	0.104686	0.106733	0.103053	0.0916627	0.0724082	0.0480943	0.0234722
0.0855533	0.0883565	0.0858566	0.0801087	0.0734204	0.0660087	0.0565527	0.0442896	0.0302985
0.0773142	0.072723	0.0651553	0.0508268	0.0347295	0.0210523	0.0116855	0.00551356	0.00190046
0.0825397	0.08645	0.0858393	0.0797177	0.0705326	0.0596885	0.0483875	0.0392489	0.0318481
0.0936088	0.0819684	0.0735161	0.0660037	0.0582699	0.0495429	0.0400247	0.02919	0.0176517
0.0773682	0.067058	0.0591023	0.0526294	0.0446545	0.0366357	0.0279657	0.019677	0.0113318
0.0832632	0.0894189	0.0955931	0.101356	0.104883	0.101501	0.0881215	0.0651018	0.0369155
0.0997401	0.107213	0.110339	0.102207	0.0863552	0.0710891	0.061068	0.0526005	0.0365035
0.0865096	0.0837269	0.0764994	0.0588745	0.0379846	0.0184493	0.00693375	0.0016629	9.91377e-05
0.121995	0.102529	0.0897843	0.0786677	0.0698521	0.0634045	0.0551854	0.0447719	0.0349077
0.104961	0.0975952	0.091162	0.0819267	0.0702786	0.0563157	0.0403402	0.0256738	0.0130858
0.0523604	0.0312137	0.0198708	0.0129191	0.00823325	0.00496518	0.0026812	0.00115759	0.000288789
0.0868612	0.0826129	0.0827978	0.0833029	0.0831305	0.0812542	0.0754675	0.0653739	0.0488792
0.0810449	0.0808305	0.0741237	0.0610106	0.0456108	0.0307329	0.0184133	0.00961612	0.00388447
0.0737022	0.0647604	0.0532814	0.0435558	0.0381195	0.0319362	0.0236222	0.0165855	0.00748991
0.0875087	0.0750682	0.0637849	0.0501497	0.0356358	0.02239	0.0129996	0.00655185	0.00252353
0.10722	0.0790164	0.0642465	0.0511469	0.0410922	0.0321747	0.024573	0.0176887	0.0102887
0.11109	0.0960207	0.0800163	0.0615807	0.0469495	0.0303484	0.0174243	0.00902492	0.00369092
0.117873	0.0878293	0.0561721	0.0417815	0.033426	0.0264957	0.0226403	0.0161761	0.0119392
0.0911997	0.0775829	0.0677996	0.0569526	0.0447235	0.0323225	0.0203346	0.0108036	0.00260491
0.103468	0.0858087	0.0800311	0.076378	0.073273	0.0685718	0.0607982	0.0481525	0.0282329
0.122267	0.106258	0.0971114	0.0876422	0.0807771	0.0749824	0.0665293	0.0537473	0.0309113
0.098341	0.0816504	0.0726501	0.068066	0.0647684	0.0609849	0.0546384	0.0464403	0.036925
0.0886679	0.0740217	0.0670964	0.0610046	0.0528136	0.0439277	0.0348916	0.0275263	0.0217327
0.0978037	0.111588	0.111599	0.0998361	0.0824401	0.0646077	0.0480801	0.0327189	0.0182802
0.112132	0.0987427	0.082002	0.0614207	0.0418037	0.0264882	0.0150825	0.00716776	0.00237911
0.0931764	0.104178	0.101273	0.0853432	0.0670989	0.0501319	0.0350248	0.0220331	0.0112553
0.0657138	0.0445762	0.0283596	0.017305	0.00974925	0.00485284	0.00199065	0.000604944	0.000134768
0.096586	0.0911345	0.0870984	0.0807481	0.0717107	0.0587178	0.0435733	0.0273542	0.0136508
0.13211	0.107775	0.0802176	0.0639773	0.0560669	0.0498219	0.0420057	0.0322701	0.020961
0.10722	0.0790164	0.0642465	0.0511469	0.0410922	0.0321747	0.024573	0.0176887	0.0102887
0.101262	0.101195	0.0938622	0.0814461	0.0674991	0.0533637	0.0390947	0.0251318	0.0125203
0.119791	0.106017	0.0946987	0.0805796	0.0623896	0.044135	0.0285164	0.0166213	0.00789556
0.115687	0.108722	0.106338	0.108701	0.112205	0.109724	0.097054	0.0681406	0.0355081
0.0907465	0.0928321	0.0907474	0.0837256	0.0736175	0.0604497	0.0442071	0.0272635	0.0111489
0.117946	0.110589	0.100952	0.0868307	0.0704777	0.0523371	0.0350756	0.0206046	0.00925245
0.094989	0.0906103	0.0911401	0.094246	0.097281	0.0968804	0.090534	0.073107	0.0470307
0.0450331	0.017973	0.00484278	0.00105718	0.000262914	5.86673e-05	1.08573e-05	1.38834e-06	4.568e-08
0.10722	0.0790164	0.0642465	0.0511469	0.0410922	0.0321747	0.024573	0.0176887	0.0102887
0.0696783	0.0804139	0.0887514	0.0892251	0.0798445	0.0649961	0.0487564	0.0332733	0.0189798
0.0882554	0.0903163	0.0868052	0.0832964	0.0794193	0.0749684	0.0705405	0.064185	0.0494163
0.0937197	0.111385	0.123465	0.133166	0.135455	0.131094	0.119345	0.0973966	0.0643335
0.0851681	0.0857169	0.0748039	0.0580243	0.0402802	0.025315	0.0145175	0.00746252	0.00395196
0.091196	0.0841517	0.0728307	0.058348	0.0430582	0.0290488	0.0174122	0.00938705	0.0044922
0.0599103	0.0674102	0.0586483	0.0457632	0.0334612	0.0225956	0.0136255	0.00680754	0.00232391
0.0600491	0.0603144	0.0608297	0.0620486	0.0624896	0.0617871	0.0586058	0.0511623	0.0371275
0.0828905	0.0735887	0.073931	0.0725955	0.0692589	0.0635277	0.05393	0.0394733	0.0222281
0.0826782	0.0720533	0.0636775	0.056373	0.0493166	0.0423472	0.0331811	0.0213353	0.00909579
0.078365	0.0692184	0.0616641	0.0564821	0.0513555	0.0453701	0.0373259	0.0281636	0.0176947
0.0789282	0.0808135	0.077844	0.0717735	0.0621968	0.0484615	0.0314056	0.0161524	0.00664001
0.087114	0.0870771	0.0890663	0.0874355	0.0834267	0.0783377	0.0706154	0.0569683	0.0351385
0.0887473	0.0781665	0.0769279	0.0736418	0.0705925	0.0695189	0.0659783	0.0554818	0.0334941
0.0882019	0.08216	0.0747731	0.067551	0.062385	0.0569978	0.0508887	0.0440082	0.0328665
0.0872839	0.0812469	0.0748256	0.0700553	0.0650298	0.0578917	0.0486229	0.037471	0.0230793
0.0804744	0.0790182	0.0754251	0.0696872	0.0625482	0.0525994	0.0403021	0.0280459	0.0161624
0.0914371	0.0920655	0.0883361	0.0821349	0.0756841	0.0680504	0.0578143	0.0436285	0.0260409
0.0823501	0.0927717	0.0989729	0.100031	0.0964906	0.0909417	0.0851135	0.0774458	0.0605541
0.0879399	0.0959233	0.101098	0.10477	0.105455	0.0997471	0.0846069	0.0600332	0.0313688
0.0834953	0.0733009	0.0646567	0.055497	0.0462045	0.0384208	0.0325288	0.0267332	0.0177635
0.0884411	0.086777	0.081831	0.0760679	0.0686168	0.0605568	0.0502618	0.035913	0.0180653
0.0891785	0.0871335	0.0897387	0.0902104	0.0869283	0.0804047	0.0715176	0.0571799	0.035495
0.0889707	0.0875101	0.0811161	0.0756874	0.0720644	0.0697107	0.0664269	0.0588569	0.0433408
0.0870249	0.118022	0.112081	0.0951111	0.0766128	0.0584919	0.0416339	0.0264711	0.0134362
0.0691424	0.0898962	0.0875787	0.0672125	0.0455847	0.0272732	0.0137345	0.00529364	0.00132403
0.0814507	0.0959503	0.0943468	0.0862599	0.0770873	0.0672113	0.0552861	0.0402731	0.0226605
0.0900495	0.0852074	0.0818564	0.0759688	0.0706003	0.064232	0.0539913	0.0410543	0.026544
0.0810693	0.0644214	0.0556247	0.0492812	0.0429647	0.0372307	0.0302862	0.0198842	0.00989736
0.0948997	0.0847127	0.071524	0.0654152	0.0617871	0.0560193	0.0489736	0.0417969	0.0272301
0.0412702	0.0252832	0.0180865	0.0139998	0.0110809	0.00862461	0.00637615	0.00425092	0.00227306
0.0803322	0.0696082	0.0676915	0.0658322	0.0647535	0.0622659	0.0574772	0.0459939	0.0269554
0.104404	0.102131	0.103426	0.102373	0.10154	0.0980079	0.0873617	0.0677023	0.0410544
0.0855317	0.0942269	0.0971803	0.0922674	0.0852261	0.0778284	0.0672358	0.050584	0.0297704
0.0831242	0.076971	0.067602	0.0572744	0.0467007	0.0354788	0.0254892	0.0162906	0.00785164
0.0881459	0.0913929	0.0896216	0.0822806	0.0707903	0.0564833	0.0405735	0.0245918	0.0112136
0.0426984	0.0250617	0.013515	0.00707617	0.00326844	0.00117486	0.000280309	6.16465e-05	1.02811e-05
0.0772398	0.078298	0.0777094	0.0778014	0.0790917	0.0790544	0.0734158	0.0597598	0.0387897
0.0897351	0.119054	0.125216	0.114798	0.0952689	0.0744233	0.0541675	0.0351692	0.0181543
0.0740689	0.062923	0.0532355	0.045775	0.0397172	0.0344678	0.0290117	0.0231817	0.0169517
0.0699896	0.104803	0.120344	0.111335	0.0933984	0.0729839	0.0524518	0.0334158	0.016991
0.0652942	0.0831357	0.0882629	0.0779172	0.0627409	0.046216	0.0309519	0.0185902	0.0092801
0.0913737	0.077204	0.0784105	0.0819713	0.0853879	0.0859886	0.080922	0.0660863	0.0417471
0.0871853	0.0857818	0.0795329	0.0722964	0.0657316	0.0589449	0.0502787	0.0402432	0.028148
0.0412702	0.0252832	0.0180865	0.0139998	0.0110809	0.00862461	0.00637615	0.00425092	0.00227306
0.0648449	0.0887609	0.0969535	0.0914588	0.0817623	0.0690409	0.0534	0.0355056	0.0181193
0.0952052	0.0935209	0.0857765	0.0806759	0.0803473	0.0807882	0.0761795	0.0637885	0.0435773
0.0836871	0.0781231	0.0721843	0.0615246	0.0495072	0.0370467	0.0271116	0.0170065	0.00622874
0.0884564	0.0920306	0.0918224	0.0887539	0.079712	0.0660643	0.0511741	0.035277	0.0177667
0.0767913	0.0855981	0.0846014	0.0791445	0.0681529	0.0514844	0.0344279	0.0197359	0.00863462
0.077589	0.0710168	0.0623208	0.0558347	0.0529903	0.0513169	0.0473678	0.0391338	0.0245975
0.0818785	0.0922316	0.100581	0.100451	0.0888506	0.0682852	0.0435765	0.0216182	0.00676429
0.0412702	0.0252832	0.0180865	0.0139998	0.0110809	0.00862461	0.00637615	0.00425092	0.00227306
0.0906393	0.0791214	0.0674767	0.0601076	0.0512505	0.0417518	0.0308229	0.0200793	0.0102193
0.0917837	0.0699899	0.0544405	0.0408181	0.0273321	0.0179362	0.0119394	0.00741369	0.00343476
0.0736199	0.0583457	0.0426169	0.0303998	0.0214606	0.0155112	0.0113832	0.00848214	0.00559122
0.0775006	0.0664267	0.0602467	0.0541442	0.0481349	0.0407891	0.0317187	0.0206286	0.010978
0.0902407	0.079891	0.0648183	0.044749	0.0258832	0.0120025	0.00416384	0.000669976	0.000152679
0.12589	0.133751	0.133308	0.131121	0.126332	0.118052	0.10476	0.0849188	0.055779
0.0825927	0.0861343	0.0948654	0.102979	0.104921	0.0981151	0.0839261	0.0635251	0.0377241
0.0819222	0.0801624	0.0728302	0.0574927	0.0382584	0.0221376	0.0126229	0.00711582	0.00329354
0.081356	0.0846688	0.0815263	0.0734712	0.0605988	0.0451403	0.0289175	0.0143084	0.00465156
0.0937755	0.0832487	0.0764289	0.0716122	0.0635814	0.0508194	0.0346609	0.0185037	0.00711198
0.080881	0.0760804	0.0714161	0.0670542	0.0615657	0.0573828	0.0524612	0.0439707	0.0290388
0.0866292	0.0699586	0.0584358	0.0451847	0.031174	0.0193994	0.0115314	0.00639926	0.00274032
0.102542	0.102414	0.0964882	0.0891923	0.0841231	0.0814897	0.0772706	0.067301	0.0471024
0.0789808	0.0683966	0.0507476	0.0362891	0.0256794	0.0185073	0.0137434	0.0100609	0.00635994
0.0838263	0.0799087	0.073527	0.0665328	0.0573982	0.0445405	0.0290391	0.0141831	0.00462
0.0865814	0.0846021	0.0824082	0.0795353	0.073183	0.0628524	0.0490229	0.0320801	0.0140428
0.0784147	0.0736393	0.0701686	0.0676671	0.065684	0.0642573	0.06174	0.0546349	0.0384082
0.084661	0.0833807	0.0860631	0.081541	0.0680072	0.0494352	0.0307403	0.0158905	0.00638772
0.0765747	0.062661	0.0475914	0.0347241	0.0250015	0.0162764	0.009292	0.00424473	0.00119047
0.0770734	0.0668086	0.0535017	0.0409374	0.0307051	0.0226846	0.0174829	0.0127744	0.00738791
0.101744	0.0925907	0.0937951	0.0962519	0.0919548	0.0842677	0.0714962	0.0536173	0.0276717
0.0915498	0.0985936	0.1025	0.102754	0.0968129	0.0885675	0.0751931	0.0585576	0.0375787
0.0821631	0.114641	0.136862	0.122674	0.0887709	0.0559955	0.0291041	0.0102628	0.000355549
0.136993	0.134802	0.124308	0.110988	0.0971135	0.0869436	0.0793751	0.0691672	0.0501851
0.0907403	0.0796162	0.0641416	0.0507921	0.0409545	0.031021	0.0215724	0.0135822	0.00705363
0.0921835	0.0859827	0.0764056	0.0664206	0.0579312	0.0486326	0.0383973	0.0270719	0.0154524
0.0548119	0.0370723	0.0283306	0.0204197	0.0141191	0.00935777	0.00634281	0.00467928	0.00297782
0.0880851	0.0873829	0.0806628	0.0732764	0.0689047	0.0666345	0.0620062	0.0532839	0.0367318
0.0605268	0.0928908	0.120091	0.139114	0.148277	0.146117	0.131508	0.103905	0.0645698
0.0858683	0.0692691	0.0587106	0.0499795	0.0403081	0.0297649	0.0204391	0.0129921	0.00576873
0.103664	0.0867159	0.0735912	0.063572	0.0584794	0.0494116	0.0428888	0.0343645	0.0219023
0.117263	0.0999773	0.0841568	0.0778952	0.0747458	0.0717744	0.0679105	0.059339	0.0419495
0.0945772	0.0844959	0.0745661	0.0597693	0.0434328	0.0285371	0.0163995	0.00799392	0.00369584
0.0953665	0.0829484	0.0660279	0.049658	0.0361903	0.0245245	0.0141725	0.00732717	0.00345559
0.11763	0.0976279	0.0827	0.0715549	0.0637848	0.0577825	0.0499591	0.0381373	0.0230896
0.113956	0.118329	0.110547	0.0954734	0.0781862	0.0608564	0.0441335	0.0286875	0.0150903
0.0578976	0.0835383	0.118047	0.130731	0.122	0.108138	0.0906514	0.0691141	0.0428823
0.125008	0.123002	0.0989125	0.0716732	0.0521336	0.0367763	0.0223404	0.0118041	0.00539623
0.110754	0.120135	0.134002	0.142488	0.13603	0.120904	0.100796	0.0747925	0.0440808
0.142939	0.155896	0.149424	0.132814	0.119589	0.0992968	0.0797587	0.0594471	0.0362949
0.118262	0.100032	0.0805605	0.0632867	0.0462685	0.0338819	0.0251562	0.0160236	0.00878121
0.0972755	0.0777242	0.0585563	0.0409661	0.0272887	0.0180925	0.0115599	0.00697631	0.00454501
0.0605268	0.0928908	0.120091	0.139114	0.148277	0.146117	0.131508	0.103905	0.0645698
0.130342	0.154536	0.160236	0.148637	0.134517	0.121685	0.109168	0.0900434	0.0611564
0.106142	0.100965	0.0895482	0.0793711	0.0702051	0.0622802	0.055127	0.0474051	0.0346632
0.123302	0.121292	0.109845	0.0994556	0.0882823	0.0758317	0.0632634	0.0484071	0.0300343
0.114631	0.118824	0.116749	0.10754	0.0941674	0.0775371	0.060032	0.0397613	0.0162743
0.118222	0.0999998	0.0816373	0.0689631	0.0579818	0.0488017	0.0391339	0.028611	0.0177591
0.0903586	0.0639117	0.0390096	0.0255304	0.0162412	0.0128599	0.00765671	0.00510983	0.00128515
0.108004	0.111675	0.103227	0.0930994	0.0852998	0.0802164	0.0739957	0.061221	0.0375638
0.0605268	0.0928908	0.120091	0.139114	0.148277	0.146117	0.131508	0.103905	0.0645698
0.110103	0.102649	0.0856249	0.0790623	0.0753597	0.070323	0.06567	0.0548446	0.0437945
0.104449	0.102354	0.0828547	0.0639428	0.0459878	0.0303972	0.0187388	0.0125343	0.0048071
0.0869647	0.0827938	0.0762494	0.0692544	0.0615317	0.0539142	0.0470687	0.0398597	0.0291111
0.0656222	0.0522644	0.0432614	0.0358442	0.0298046	0.0247229	0.0198349	0.0146319	0.00881249
0.0931203	0.0847594	0.0805733	0.0791901	0.077967	0.0749188	0.0679132	0.0551966	0.0345822
0.097524	0.0805273	0.0751043	0.0732086	0.0700479	0.0647581	0.0561084	0.0428651	0.0265978
0.0831672	0.0755801	0.0685797	0.065328	0.0623607	0.0582182	0.0533215	0.0468867	0.0318229
0.0851163	0.0764568	0.0674685	0.0591761	0.0526435	0.0463922	0.0395954	0.0305255	0.0172806
0.073839	0.0753529	0.0753558	0.071228	0.0647391	0.0554548	0.0421766	0.0257344	0.0108078
0.0710703	0.070507	0.0705679	0.0696917	0.0678218	0.0613993	0.0480062	0.0301263	0.0133186
0.0780548	0.078657	0.0744673	0.0721774	0.0695979	0.0657919	0.0622154	0.0547755	0.0328182
0.102177	0.100657	0.082197	0.0653809	0.0543092	0.0468033	0.0382668	0.0299617	0.0210599
0.0965514	0.104527	0.0920191	0.0707909	0.0514667	0.0375872	0.026895	0.0163639	0.0072983
0.076582	0.0751452	0.0761179	0.0771578	0.0763538	0.0730404	0.0679725	0.0554784	0.0352963
0.100013	0.0840341	0.0748285	0.073329	0.0732355	0.0725275	0.0683691	0.0580618	0.0405765
0.0766591	0.0833845	0.0915074	0.0951127	0.091804	0.0825296	0.066737	0.0444801	0.0210153
0.0846714	0.0888771	0.0828138	0.0747949	0.0686238	0.0628913	0.0557333	0.0438461	0.0273816
0.0864505	0.0760873	0.0699243	0.0661105	0.0621575	0.0580753	0.0517805	0.0415621	0.0251109
0.0849236	0.0696281	0.0668849	0.0619536	0.0576195	0.0519458	0.0446281	0.0372839	0.0285832
0.0906477	0.0844678	0.0706999	0.0547637	0.0376185	0.0226073	0.0103001	0.00371222	0.000960222
0.104139	0.0972642	0.0902933	0.0823408	0.070969	0.0555534	0.0360547	0.020121	0.00858737
0.0736113	0.0521336	0.0370449	0.0262846	0.0185025	0.0129099	0.00862782	0.00524286	0.00257516
0.0786491	0.0724817	0.0704213	0.0684707	0.0670787	0.0643223	0.0586776	0.0468951	0.0295912
0.0967203	0.0932026	0.0913406	0.0871654	0.0791337	0.0671953	0.0522216	0.0347317	0.016209
0.085749	0.0853738	0.0882288	0.0893029	0.0864636	0.0779103	0.0640512	0.0448974	0.0224694
0.0837973	0.0751176	0.0652944	0.0586667	0.0530011	0.0454902	0.0365252	0.0243442	0.0114369
0.0776583	0.0761013	0.0715627	0.0602756	0.0432079	0.0268464	0.0143541	0.00653263	0.00220935
0.0726082	0.0515851	0.0353001	0.0249915	0.0177671	0.0124156	0.00829471	0.00504082	0.00247846
0.0954183	0.099184	0.0828736	0.0681975	0.0532943	0.0364311	0.0213194	0.0103161	0.00377546
0.100425	0.0829358	0.068147	0.0600844	0.0533526	0.0461965	0.0379233	0.028817	0.0162243
0.0797775	0.0687251	0.0619628	0.0550308	0.0468971	0.0365801	0.024265	0.0120698	0.00188586
0.0914379	0.10516	0.0992149	0.0856697	0.070222	0.0549606	0.0397348	0.0243723	0.0113627
0.10239	0.0995663	0.0904429	0.0825454	0.0750737	0.0651245	0.0531957	0.0390521	0.0213398
0.0724469	0.0770316	0.0732606	0.0692248	0.0649141	0.0614327	0.055092	0.045534	0.0353053
0.0678212	0.0685906	0.0643105	0.054352	0.0440561	0.0335818	0.0229681	0.0127523	0.00440154
0.0880023	0.0657681	0.0566657	0.0501515	0.0451389	0.0403675	0.0349516	0.0283274	0.017459
0.112984	0.0954677	0.0822771	0.0764819	0.0682578	0.0597698	0.0496764	0.0320899	0.0159629
0.0778933	0.0729862	0.0706306	0.0661669	0.0595104	0.0521663	0.0433207	0.0324148	0.0217154
0.0715101	0.0667764	0.0658309	0.066666	0.0695592	0.072385	0.0724329	0.0664806	0.0490725
0.0861586	0.0827953	0.0686187	0.0526482	0.0391829	0.0269637	0.0161197	0.00857535	0.00360344
0.0943447	0.0920203	0.0827569	0.0739656	0.0662259	0.059005	0.0522725	0.0450953	0.0379224
0.0726082	0.0515851	0.0353001	0.0249915	0.0177671	0.0124156	0.00829471	0.00504082	0.00247846
0.0713703	0.0652604	0.0620737	0.0608092	0.0620649	0.0632057	0.0611585	0.0527676	0.0357895
0.0916405	0.0874096	0.0817888	0.0740959	0.0666325	0.0570677	0.0448338	0.030763	0.0187955
0.103382	0.0998193	0.0895538	0.0851871	0.0797424	0.071493	0.0593247	0.0399921	0.0210565
0.0828329	0.0796624	0.0783486	0.0739973	0.0648892	0.0505364	0.0355664	0.0230924	0.0129612
0.0966237	0.0954916	0.0835802	0.0725122	0.0612715	0.0508685	0.0390049	0.0242623	0.0118772
0.0853166	0.0762917	0.0738088	0.0728204	0.0685597	0.0607035	0.0475484	0.0306778	0.0136338
0.0860777	0.0829107	0.08189	0.0817675	0.0807788	0.0783739	0.0735523	0.0646843	0.0509238
0.0726082	0.0515851	0.0353001	0.0249915	0.0177671	0.0124156	0.00829471	0.00504082	0.00247846
0.104255	0.120873	0.139684	0.138811	0.124323	0.103677	0.0795837	0.0536939	0.0284528
0.0887455	0.0804773	0.0719672	0.0638484	0.0526925	0.04064	0.0313799	0.0211676	0.0109099
0.0291707	0.0118146	0.00932615	0.00765843	0.00628293	0.00511091	0.0040202	0.00289872	0.00169327
0.125461	0.0906094	0.0735776	0.0609886	0.0496068	0.0379949	0.0259889	0.0135867	0.00487922
0.0924474	0.084458	0.0848281	0.0870231	0.0867175	0.0825881	0.073823	0.0582915	0.0369848
0.0788429	0.0858479	0.0853574	0.0824048	0.0763388	0.0656176	0.0510454	0.0351253	0.0198152
0.0816648	0.0804275	0.0785648	0.0760671	0.0712554	0.0637678	0.054175	0.0431476	0.0276342
0.0818941	0.0737789	0.0678251	0.0567168	0.0450246	0.0326395	0.0206651	0.0103589	0.00337163
0.0813259	0.0783952	0.078211	0.0773382	0.0722873	0.0629801	0.0489598	0.0327782	0.0162354
0.083614	0.0752864	0.0681232	0.0626884	0.0547614	0.043858	0.0306153	0.0177741	0.00724796
0.0826625	0.0838583	0.0818242	0.0802938	0.0809932	0.0825415	0.0815958	0.0731622	0.0515828
0.0974136	0.0883712	0.0823652	0.0776984	0.0737732	0.0678467	0.0586728	0.0461854	0.0279324
0.0737097	0.0735223	0.0678433	0.0555969	0.0419915	0.0300492	0.0211556	0.0144493	0.00880777
0.0893428	0.0868969	0.0826429	0.0734513	0.0637646	0.0545218	0.0447172	0.0348739	0.0238266
0.09786	0.088647	0.0781268	0.0709625	0.0646757	0.0568489	0.0463259	0.0325952	0.0159632
0.0693107	0.0614132	0.0557109	0.0494254	0.0400373	0.0307558	0.0239472	0.0170374	0.00976329
0.0591903	0.0410331	0.0348469	0.0296718	0.0236532	0.0172223	0.0107866	0.00554985	0.00247037
0.0982314	0.0859952	0.0766795	0.0718645	0.0673591	0.0635601	0.0559199	0.0403241	0.0208074
0.115982	0.101157	0.0903061	0.0817052	0.0746966	0.0708575	0.0635368	0.0509048	0.0346704
0.131223	0.118261	0.122698	0.123333	0.105843	0.0815693	0.0574069	0.0361071	0.0185187
0.0282967	0.0114475	0.00914533	0.00753686	0.00614154	0.00493513	0.00383603	0.00274021	0.00160204
0.0547794	0.0251565	0.0198853	0.0151783	0.0112288	0.00827361	0.00591887	0.00389952	0.00207809
0.0899144	0.0817653	0.0698876	0.0604447	0.0520308	0.0409405	0.0292083	0.0182107	0.00885979
0.077961	0.0763264	0.0658502	0.0548202	0.0444499	0.0340747	0.0257826	0.0199961	0.0142258
0.0897763	0.0995914	0.119341	0.136185	0.14642	0.14715	0.131889	0.0972467	0.0542862
0.0876902	0.0758675	0.071535	0.0660111	0.0581997	0.0472604	0.035606	0.0244761	0.0138216
0.113326	0.0663333	0.0441231	0.0290393	0.0174003	0.00932258	0.00464656	0.00248205	0.000857292
0.100039	0.0650119	0.0400768	0.0235055	0.0128851	0.00670151	0.00348442	0.00175799	0.000801534
0.122582	0.108187	0.0870287	0.0679427	0.0515096	0.0363818	0.0230007	0.0136009	0.00714796
0.100883	0.0945823	0.0979041	0.103054	0.104004	0.0969651	0.0808603	0.056818	0.0305055
0.107173	0.106865	0.10212	0.091954	0.0771194	0.060805	0.0445302	0.0287011	0.0143321
0.110815	0.102572	0.0975882	0.0905572	0.0819891	0.071681	0.0580769	0.0410335	0.022418
0.0809398	0.0772584	0.072928	0.0734582	0.0683598	0.0670832	0.0590624	0.0463067	0.0299836
0.0897675	0.100731	0.111488	0.11648	0.11278	0.0989376	0.076302	0.0516334	0.0270783
0.0742764	0.0452169	0.0339122	0.025473	0.0177615	0.0112522	0.00639501	0.00333031	0.00116928
0.10495	0.103738	0.109502	0.11774	0.126218	0.131657	0.128058	0.109085	0.0745921
0.058424	0.0328381	0.0255297	0.0209353	0.0167254	0.012905	0.00955729	0.00632144	0.00350877
0.0690522	0.0385885	0.0283265	0.0211809	0.0158076	0.0114614	0.00799733	0.00527553	0.00291271
0.0802774	0.0676623	0.0560448	0.0413543	0.0269719	0.0144909	0.00539953	0.0005455	4.59369e-05
0.0691295	0.0626402	0.0523571	0.0399939	0.0283554	0.0186888	0.0112945	0.00601672	0.00252659
0.113326	0.0663333	0.0441231	0.0290393	0.0174003	0.00932258	0.00464656	0.00248205	0.000857292
0.070602	0.0382134	0.0242932	0.0172318	0.0125058	0.00887997	0.00624288	0.00428425	0.0025299
0.118038	0.0849225	0.0740841	0.0643854	0.0531872	0.0430928	0.0320525	0.0214454	0.00945811
0.121447	0.12163	0.119427	0.11752	0.112072	0.105844	0.099389	0.085693	0.0630601
0.0793038	0.0660982	0.0555312	0.0412278	0.0261206	0.0157267	0.00991435	0.00616265	0.00175699
0.0981395	0.08794	0.0670176	0.0481064	0.0324695	0.0199921	0.010719	0.00492715	0.00240313
0.0733305	0.055431	0.0484825	0.0419582	0.0353682	0.0300118	0.0259862	0.0230835	0.0139628
0.097318	0.0856605	0.0681154	0.0536155	0.0439709	0.0377193	0.0311288	0.0218638	0.0129026
0.113326	0.0663333	0.0441231	0.0290393	0.0174003	0.00932258	0.00464656	0.00248205	0.000857292
0.104845	0.0874452	0.0828838	0.0826636	0.0833653	0.0801765	0.0723717	0.0604299	0.0424327
0.0969054	0.0658357	0.0404914	0.0245704	0.014798	0.00973683	0.00699473	0.00420631	0.00176332
0.121509	0.129322	0.124526	0.0997292	0.0729946	0.0488961	0.0297668	0.0147579	0.00528005
0.100458	0.122857	0.133052	0.129201	0.11986	0.106979	0.0880896	0.0640286	0.037823
0.074927	0.0742061	0.0704479	0.0602887	0.0438998	0.0265317	0.0129719	0.00445141	0.000378601
0.0866737	0.0792894	0.0676912	0.054166	0.0404428	0.0273711	0.0165646	0.00898883	0.00405876
0.0732868	0.0685875	0.0630211	0.0547114	0.0457417	0.0355351	0.0235206	0.0115953	0.00348128
0.0782885	0.0754667	0.0680518	0.0547321	0.0407934	0.0283188	0.0181334	0.0101904	0.00491472
0.0923928	0.0855073	0.0832502	0.0878973	0.0920887	0.0922425	0.0862156	0.0721946	0.0523351
0.085317	0.0803537	0.0705165	0.0566848	0.0419428	0.0268484	0.0136965	0.00556931	0.00140703
0.09178	0.110097	0.122527	0.133273	0.139056	0.137327	0.125143	0.100478	0.0633062
0.0629874	0.0575933	0.0506811	0.0380558	0.0259032	0.0156693	0.00781515	0.00272136	0.000593059
0.0901124	0.115267	0.11867	0.109325	0.0957356	0.0805947	0.0627474	0.0414414	0.0199445
0.0894617	0.0732265	0.059998	0.0486158	0.0391333	0.0298241	0.0209127	0.0138445	0.00672179
0.0859449	0.0844741	0.0882655	0.0852964	0.0779347	0.0721245	0.0622531	0.045441	0.0248923
0.0909647	0.0824411	0.073152	0.0610234	0.0482508	0.0377423	0.0309836	0.0256561	0.0190195
0.113448	0.097847	0.0949412	0.0899145	0.0811605	0.0682918	0.052002	0.0340696	0.016748
0.128726	0.103526	0.0856985	0.0702076	0.056477	0.0431026	0.0306265	0.0222714	0.0128825
0.137359	0.132502	0.121177	0.110163	0.0943695	0.071542	0.045755	0.0239092	0.00887481
0.0726262	0.0315746	0.0140124	0.00706414	0.00432669	0.0030281	0.00217957	0.00146404	0.000806626
0.0677785	0.0499447	0.035959	0.0255375	0.0188186	0.0142441	0.0106183	0.00707825	0.00311536
0.0898907	0.0948507	0.0998987	0.105309	0.107848	0.105541	0.0958937	0.0763011	0.048558
0.0858499	0.104895	0.122398	0.133392	0.134588	0.125451	0.107786	0.0819699	0.0498449
0.0946807	0.113781	0.140604	0.161864	0.164834	0.148346	0.115778	0.0787743	0.0418368
0.0890016	0.0772582	0.0651049	0.0506444	0.0366554	0.0238321	0.0138957	0.00778235	0.00370829
0.108096	0.0632837	0.0370118	0.0212043	0.0115235	0.00631698	0.00370192	0.00200884	0.000670333
0.101217	0.0732626	0.0506969	0.0329869	0.0211608	0.0135318	0.00848197	0.00489374	0.00230986
0.0849482	0.110058	0.13879	0.166514	0.184305	0.183866	0.159225	0.112161	0.0595349
0.086199	0.0962799	0.112329	0.120581	0.119945	0.111804	0.0963735	0.0738633	0.045423
0.102037	0.0928617	0.0759976	0.0575031	0.0378242	0.0202308	0.00858714	0.00231096	3.80961e-05
0.101795	0.0877633	0.0646678	0.0439937	0.0285724	0.0181768	0.0112713	0.00637948	0.00293374
0.0759756	0.0629082	0.0669752	0.0701354	0.0729186	0.075943	0.0732451	0.062552	0.0450089
0.0698156	0.0576376	0.050626	0.0438626	0.0353407	0.0274671	0.0224154	0.0169498	0.0120734
0.0370706	0.0156324	0.00915471	0.00641072	0.00507499	0.00425955	0.00348624	0.00261726	0.00159317
0.0823777	0.0871	0.0914094	0.0862383	0.0736457	0.0536272	0.0318272	0.0134587	3.05317e-05
0.0631345	0.0308392	0.0209375	0.0164826	0.0138966	0.0119086	0.00975821	0.00734385	0.0044049
0.069383	0.0515284	0.0364523	0.0269215	0.0196751	0.0140109	0.00951126	0.0055606	0.00228443
0.0880431	0.0789497	0.0699791	0.0565122	0.04022	0.0241836	0.0112837	0.003012	0.000177614
0.104157	0.101579	0.0891206	0.0695855	0.0505239	0.034666	0.0221497	0.0123956	0.00541235
0.108096	0.0632837	0.0370118	0.0212043	0.0115235	0.00631698	0.00370192	0.00200884	0.000670333
0.0727705	0.0433249	0.0271461	0.0174738	0.0117297	0.00711628	0.00429566	0.00255189	0.00139894
0.117231	0.0877159	0.0731177	0.0613406	0.0512025	0.0400331	0.0280447	0.0170512	0.00703753
0.118889	0.108779	0.093027	0.07861	0.0640094	0.0482975	0.0303737	0.015053	0.0049264
0.0609852	0.0450118	0.0393405	0.0329574	0.0259226	0.0189469	0.0122865	0.00654503	0.00162064
0.098442	0.0910082	0.0808162	0.0707286	0.0595075	0.0442193	0.0255363	0.0101364	0.00056639
0.099962	0.106687	0.104432	0.0957925	0.0887005	0.0831207	0.0779774	0.0698572	0.0519279
0.0878877	0.0917257	0.083836	0.0626451	0.0395388	0.0241306	0.0153795	0.0104282	0.00518529
0.108096	0.0632837	0.0370118	0.0212043	0.0115235	0.00631698	0.00370192	0.00200884	0.000670333
0.0778982	0.052206	0.040135	0.032418	0.0270338	0.0228034	0.0187387	0.0142133	0.00882154
0.120754	0.115324	0.121908	0.121894	0.119781	0.110565	0.0961445	0.0721623	0.0437656
0.0810815	0.080721	0.0782062	0.0753053	0.0719601	0.0681355	0.0639183	0.0565081	0.0417125
0.0763808	0.0726726	0.0707633	0.0647386	0.0579187	0.0509105	0.0428851	0.0307601	0.0163897
0.0806711	0.0900477	0.0917991	0.0887447	0.083475	0.0748933	0.0619489	0.0443786	0.019809
0.0768511	0.0782864	0.0806184	0.0789132	0.0731512	0.0630854	0.0479636	0.0290508	0.0107245
0.0809407	0.0822016	0.0846074	0.0826985	0.0769402	0.0706394	0.0644937	0.0564507	0.046323
0.0799889	0.0767675	0.0744416	0.0654576	0.055747	0.047551	0.0420752	0.0373339	0.0310964
0.0672949	0.0680981	0.067893	0.0647102	0.0606226	0.057478	0.0535506	0.048068	0.0371079
0.0821513	0.0880909	0.0827937	0.0695058	0.0540596	0.0375114	0.0218519	0.00954558	0.00235571
0.0755368	0.0750879	0.0759396	0.0773506	0.0756981	0.0726909	0.0661553	0.0564532	0.0434177
0.0876354	0.0787228	0.0762486	0.0769948	0.073605	0.0632993	0.0453331	0.0245427	0.00880234
0.0798514	0.0737618	0.0670066	0.056028	0.0433487	0.0302447	0.017759	0.00729841	0.00208465
0.0864902	0.089612	0.0929537	0.0900465	0.0812859	0.0699012	0.0563789	0.0404659	0.0237966
0.090642	0.0723777	0.0623471	0.0571285	0.0515678	0.0456216	0.0355922	0.0227801	0.0121666
0.0596109	0.0304878	0.0124099	0.00398932	0.0011755	0.000342308	9.10319e-05	1.9743e-05	2.81955e-06
0.0889882	0.0686377	0.0642735	0.0593801	0.0557364	0.0540967	0.0492677	0.0405669	0.0242017
0.111524	0.103517	0.099838	0.0862784	0.0745088	0.065243	0.0485543	0.0303763	0.0150147
0.0784417	0.0498949	0.0325309	0.0217402	0.0147124	0.00988751	0.00640341	0.00379152	0.00182181
0.0653158	0.0457547	0.0376424	0.0323932	0.027208	0.021089	0.0147223	0.0085547	0.0034602
0.0752287	0.0810329	0.0845403	0.0835027	0.0818456	0.0782983	0.0711931	0.0582581	0.0399221
0.0872362	0.0862352	0.0793044	0.0704422	0.0604135	0.0483961	0.0342273	0.0218715	0.0127145
0.0883719	0.0728623	0.0691179	0.0703167	0.0741434	0.0787301	0.0809957	0.0756324	0.0581174
0.0967377	0.0876264	0.0870739	0.0876364	0.0829568	0.0736003	0.059355	0.0421615	0.0206068
0.135532	0.0947566	0.068537	0.0485277	0.0346969	0.024376	0.0166001	0.012474	0.00669081
0.0746726	0.0726765	0.0701921	0.0671575	0.0636705	0.0581932	0.0490925	0.0368849	0.0228655
0.076273	0.071183	0.0731314	0.0787819	0.0867046	0.0925732	0.0930613	0.0876124	0.0692867
0.078881	0.0711805	0.0670933	0.060805	0.0517584	0.0415204	0.0299537	0.0176892	0.00671618
0.0854856	0.0834786	0.0847674	0.0877168	0.0878162	0.0816443	0.0668546	0.0486055	0.0310658
0.088429	0.0815541	0.0852458	0.0918325	0.0946525	0.0908893	0.0804686	0.0612143	0.0352048
0.0819514	0.0779774	0.0735862	0.0653723	0.0510844	0.0353751	0.0207937	0.00954328	0.00311246
0.106318	0.088132	0.0735568	0.0616209	0.0512403	0.041549	0.0326547	0.0287774	0.0236093
0.0633783	0.0452129	0.0367031	0.0317674	0.0285151	0.0256861	0.0223956	0.0179182	0.0116667
0.0633291	0.0611178	0.0586928	0.0554474	0.0502043	0.041239	0.0303619	0.0198764	0.0108059
0.0662439	0.0501283	0.0485866	0.0534319	0.0618739	0.0711339	0.0782315	0.0773841	0.0559011
0.0808891	0.0639166	0.0569705	0.0532778	0.0501212	0.0463061	0.0396785	0.0306096	0.0180988
0.0787757	0.0780431	0.0798118	0.0789156	0.0747717	0.0693304	0.0625013	0.0520807	0.038103
0.0900903	0.0865485	0.0838208	0.0833469	0.0801856	0.0751145	0.0657734	0.0497356	0.0290251
0.135532	0.0947566	0.068537	0.0485277	0.0346969	0.024376	0.0166001	0.012474	0.00669081
0.0845167	0.0670785	0.0589892	0.0484601	0.0376047	0.0265169	0.0160479	0.00863968	0.00400435
0.082228	0.0725371	0.0682395	0.0675437	0.066853	0.0634189	0.0588499	0.0519686	0.040803
0.088891	0.0922881	0.0921349	0.0937904	0.0935059	0.0906184	0.0818955	0.0694481	0.0533785
0.0720314	0.062641	0.0570205	0.0490891	0.0393048	0.0284418	0.0176677	0.00918452	0.00451794
0.0937519	0.077961	0.0738752	0.0723786	0.0684379	0.0640546	0.0587165	0.0466427	0.0301167
0.0877631	0.0924854	0.101342	0.10728	0.10589	0.0994521	0.0878626	0.071123	0.0444532
0.0719906	0.0721168	0.071613	0.0711093	0.0680958	0.0615843	0.0523799	0.0411139	0.0291439
0.135532	0.0947566	0.068537	0.0485277	0.0346969	0.024376	0.0166001	0.012474	0.00669081
0.000266768	0.00030525	0.000324708	0.000329729	0.000321744	0.000299917	0.000261903	0.000204596	0.000126962
0.0595683	0.0421208	0.035979	0.0300962	0.0247754	0.0194758	0.0140253	0.0086365	0.00389926
0.0937759	0.0697422	0.0577075	0.0471208	0.0382627	0.029478	0.0211885	0.0137865	0.00732268
0.0842286	0.0804406	0.0714171	0.0613582	0.0505482	0.0390355	0.0271101	0.0170246	0.00862621
0.0735831	0.0557102	0.0387148	0.0272064	0.0190849	0.0130956	0.00857757	0.00511939	0.00248178
0.0697849	0.0571608	0.0500951	0.0434532	0.0366193	0.0295823	0.0221089	0.0143603	0.00759552
0.0926081	0.0732611	0.0616499	0.0529704	0.044565	0.0359626	0.0272346	0.0189055	0.0106948
0.0669191	0.0375766	0.0292291	0.0233424	0.0185542	0.0141651	0.00979023	0.00584506	0.00281803
0.0687761	0.112173	0.149597	0.152649	0.133773	0.108155	0.0805238	0.0528597	0.0272446
0.0885355	0.0873933	0.0742494	0.0618779	0.0501022	0.0390963	0.0296457	0.0208297	0.0120593
0.088222	0.11514	0.130983	0.137612	0.13755	0.131166	0.117581	0.0946387	0.0609035
0.087818	0.102257	0.113609	0.119035	0.11799	0.110348	0.0953643	0.0730704	0.0444123
0.10392	0.0960208	0.091174	0.0894641	0.0868516	0.0836288	0.0764524	0.0629657	0.0401461
0.13643	0.126946	0.0985554	0.0730724	0.0527974	0.0369448	0.0245463	0.0148077	0.00723028
0.094401	0.111968	0.113706	0.112527	0.109523	0.101717	0.089139	0.0710134	0.0458766
0.113175	0.120668	0.120545	0.124284	0.123576	0.120888	0.116193	0.0963986	0.0617009
0.0540124	0.0234976	0.0141025	0.0106883	0.00793327	0.00571046	0.0038746	0.00234531	0.00115885
0.0763119	0.108081	0.139413	0.163627	0.176946	0.176713	0.160965	0.12856	0.08068
0.0122729	0.00314734	0.000764156	0.000177671	4.00792e-05	8.75945e-06	1.82663e-06	3.48745e-07	5.4462e-08
0.0810593	0.0851897	0.0885431	0.0894877	0.0856187	0.0771346	0.0651559	0.0501297	0.0314062
0.0830931	0.0943072	0.0934332	0.0876682	0.0803572	0.0713359	0.0599629	0.0456399	0.0281102
0.0636021	0.0312884	0.0197732	0.0145558	0.01097	0.00795141	0.0053672	0.00308963	0.00145797
0.0899612	0.084718	0.0796021	0.0754736	0.0709572	0.0653899	0.0573308	0.0453498	0.0280897
9.74166e-05	0.000111018	0.000118739	0.000121497	0.000119776	0.000113268	0.000100987	8.13625e-05	5.2993e-05
0.0973203	0.0661369	0.051472	0.0409251	0.0317441	0.023838	0.0171186	0.0111973	0.00592983
0.0136813	0.00937733	0.00838213	0.00740674	0.00618492	0.00478265	0.00336126	0.00208205	0.00103936
0.0990256	0.0717845	0.045384	0.025902	0.0157704	0.00956523	0.0056972	0.00387708	0.00232189
0.08344	0.048494	0.0355246	0.0302559	0.026722	0.0233854	0.0190046	0.014079	0.00791181
0.0743166	0.0615031	0.0505917	0.0412652	0.0335811	0.0259169	0.0180391	0.011465	0.00608995
0.130633	0.0812453	0.0482575	0.0333356	0.0232683	0.0158198	0.00991166	0.00548751	0.00239977
0.0154073	0.00959235	0.00864352	0.00773696	0.00654492	0.00511587	0.00361519	0.00222904	0.00109063
0.127058	0.134934	0.131519	0.117125	0.0921901	0.0598906	0.0338162	0.0148838	0.00362134
0.148224	0.120619	0.097647	0.073308	0.0543364	0.0413745	0.0313507	0.0221449	0.012824
0.10629	0.115717	0.133216	0.150645	0.161357	0.151901	0.129861	0.0999698	0.0618797
0.0153085	0.00332508	0.000824559	0.000209009	5.28645e-05	1.31998e-05	3.19405e-06	7.17016e-07	1.33101e-07
0.0872167	0.0702299	0.0634328	0.0587565	0.055913	0.0531188	0.0478361	0.0390248	0.0278266
0.0966398	0.0442	0.0296305	0.0234609	0.0181583	0.0135021	0.00944268	0.00615819	0.00333505
9.74166e-05	0.000111018	0.000118739	0.000121497	0.000119776	0.000113268	0.000100987	8.13625e-05	5.2993e-05
0.0654426	0.105943	0.16121	0.172295	0.168366	0.155961	0.134912	0.104559	0.0648468
0.125389	0.142306	0.133934	0.136277	0.129381	0.119552	0.105903	0.08017	0.0491913
0.0518694	0.0297077	0.0234781	0.0191216	0.0150289	0.0112334	0.00804661	0.00533845	0.00293644
0.0975532	0.0681572	0.0446637	0.0312169	0.0235344	0.018607	0.0145582	0.0104917	0.00609961
0.128007	0.109644	0.0690918	0.0409206	0.0258219	0.016961	0.0126394	0.0100379	0.00671758
0.0905799	0.107308	0.130151	0.131982	0.13073	0.127715	0.119702	0.100941	0.0704463
0.0329182	0.0171016	0.00937633	0.00519447	0.00288834	0.00159977	0.000867101	0.000440605	0.000187216
9.74166e-05	0.000111018	0.000118739	0.000121497	0.000119776	0.000113268	0.000100987	8.13625e-05	5.2993e-05
0.103044	0.138952	0.157885	0.166546	0.168941	0.163699	0.148554	0.121362	0.0792728
0.0580391	0.0368718	0.024709	0.0172401	0.0122054	0.0085574	0.00576945	0.00355725	0.00178149
0.100214	0.118253	0.132988	0.139563	0.140525	0.132576	0.116974	0.0912726	0.0557159
0.0877201	0.0833059	0.0902741	0.0946993	0.0952379	0.0908298	0.0811803	0.0652178	0.0420253
0.0640521	0.0662097	0.0629257	0.0552184	0.046308	0.0378654	0.0297848	0.0214552	0.0125721
0.098048	0.0734069	0.0594161	0.051413	0.0457861	0.0409887	0.0361118	0.0287167	0.0218241
0.0899712	0.079252	0.0781598	0.0772762	0.07479	0.0700654	0.0621031	0.0497719	0.0322548
0.0890983	0.100309	0.101985	0.100781	0.098782	0.0955279	0.0885858	0.0748024	0.0510367
0.0758629	0.0921381	0.103458	0.108546	0.108512	0.103598	0.0927535	0.0747069	0.0484365
0.078542	0.0653514	0.0563671	0.046311	0.0361912	0.0268606	0.0190854	0.0125858	0.00675043
0.0843425	0.0659539	0.0566115	0.0470412	0.0389832	0.0308799	0.0226473	0.0147015	0.00778447
0.0674743	0.0457655	0.0357375	0.0321533	0.0303563	0.0283733	0.0253012	0.0205037	0.0134579
0.0518866	0.031892	0.0215656	0.0155613	0.0118226	0.00864939	0.00624104	0.00419668	0.00235296
0.0908686	0.0957419	0.0855819	0.0694017	0.0533884	0.0388712	0.0262852	0.0157758	0.00747549
0.0798169	0.0479905	0.0336433	0.0241147	0.0179931	0.0135183	0.00964544	0.0060554	0.00311101
0.0668952	0.0401458	0.0258656	0.0173731	0.0117894	0.00788448	0.00505505	0.00296518	0.00142028
0.000178247	0.000197284	0.000209149	0.000213094	0.000209546	0.00019783	0.000176172	0.000141812	9.23015e-05
0.0061608	0.00349539	0.00306958	0.00270893	0.00230134	0.00183996	0.00134751	0.00086345	0.000436001
0.0602182	0.0465859	0.0378421	0.0331308	0.0299847	0.0270761	0.0235442	0.0186899	0.0120135
0.0982681	0.128535	0.14416	0.151726	0.150862	0.140522	0.121847	0.0927755	0.0559636
0.0880239	0.0725517	0.0579837	0.0464794	0.0371762	0.0296022	0.0231827	0.0171511	0.0106736
0.062723	0.0515207	0.0395987	0.0306023	0.0237275	0.0181459	0.0133409	0.00898248	0.00492342
0.000513135	4.54821e-06	4.04498e-08	3.52183e-10	2.97398e-12	2.40675e-14	1.82639e-16	1.24158e-18	6.74566e-21
0.0743244	0.0549519	0.0532005	0.0519093	0.0491798	0.0453612	0.0400256	0.0321491	0.0208912
0.110148	0.0883742	0.072767	0.0607859	0.0512678	0.0432805	0.035773	0.0275497	0.0174986
0.102481	0.106367	0.109619	0.11488	0.12092	0.124509	0.121563	0.10713	0.0757865
0.108339	0.121654	0.139675	0.151671	0.156117	0.152712	0.140419	0.116344	0.0756401
0.0993463	0.110052	0.113514	0.112846	0.112017	0.109718	0.102788	0.0875327	0.0601267
0.0978005	0.084695	0.0757768	0.0728135	0.0708727	0.0669303	0.059601	0.0480725	0.0312983
0.128266	0.116464	0.100273	0.0823777	0.0679809	0.0557002	0.0438597	0.0314346	0.0181856
0.000739846	0.000785249	0.000820157	0.000828383	0.000808502	0.000756444	0.000664906	0.000524365	0.000329661
0.0789977	0.0737386	0.0784804	0.0829307	0.0846531	0.0825936	0.0756619	0.0623775	0.0413124
0.0142224	0.00503585	0.00482357	0.00481851	0.00473391	0.00445696	0.0039047	0.00302166	0.00182963
0.117434	0.106215	0.0779609	0.0539847	0.034735	0.0214492	0.0147677	0.0110644	0.00586893
0.107468	0.100791	0.0964578	0.0951259	0.0941245	0.0904978	0.0830764	0.0698424	0.0455637
0.114486	0.119578	0.123291	0.127083	0.1271	0.124484	0.115202	0.0979984	0.067708
0.000513135	4.54821e-06	4.04498e-08	3.52183e-10	2.97398e-12	2.40675e-14	1.82639e-16	1.24158e-18	6.74566e-21
0.132482	0.104118	0.0734992	0.0491404	0.0343731	0.0209878	0.011492	0.00515134	0.00129942
0.10511	0.0673427	0.0451345	0.0342113	0.0278333	0.0239564	0.0211062	0.0169461	0.00982833
0.0616017	0.0368807	0.0242901	0.0162756	0.0107869	0.00698042	0.00432356	0.00245048	0.00113149
0.0657483	0.0578232	0.048203	0.0431817	0.0415089	0.0399925	0.0366135	0.0299694	0.0193922
0.107388	0.077768	0.0581868	0.047765	0.0399631	0.033202	0.0265506	0.0197393	0.0120719
0.091592	0.0747584	0.0713639	0.0717932	0.07244	0.0710481	0.065715	0.0546145	0.0363318
0.0729992	0.0549181	0.0421571	0.0308059	0.0221492	0.0157663	0.011338	0.0086454	0.00645019
0.000513135	4.54821e-06	4.04498e-08	3.52183e-10	2.97398e-12	2.40675e-14	1.82639e-16	1.24158e-18	6.74566e-21
0.0771077	0.0757463	0.0707145	0.0630862	0.0544051	0.0436276	0.0304818	0.0169205	0.00553933
0.0763868	0.0843478	0.084443	0.0768797	0.064293	0.0479061	0.0297591	0.0134904	0.0030241
0.0685111	0.0663497	0.0586841	0.0486756	0.0369118	0.0245944	0.0128847	0.00392468	0.000571062
0.0765997	0.057252	0.0447968	0.0342449	0.0216789	0.0115954	0.00495978	0.00125877	5.63719e-05
0.0993463	0.0937851	0.0915262	0.0851049	0.0753398	0.0639518	0.0531346	0.0423521	0.0285649
0.0760614	0.0619877	0.0441851	0.0275374	0.0151196	0.00756402	0.0032847	0.00113172	0.000242143
0.0922595	0.0969077	0.097149	0.0978267	0.0984071	0.0978602	0.0968148	0.0914487	0.0722614
0.0750157	0.0718164	0.0605851	0.0453624	0.0301796	0.0175888	0.0086217	0.00332686	0.000700924
0.0841104	0.0943077	0.0908352	0.0757651	0.0558865	0.0388064	0.0263754	0.0169534	0.00877216
0.0835681	0.0872146	0.0880812	0.0814349	0.0712273	0.060153	0.0481503	0.0347393	0.0200758
0.0747628	0.0680531	0.0570702	0.0440662	0.0319084	0.0207876	0.0119076	0.0059494	0.00225528
0.08604	0.0854513	0.0897293	0.0953723	0.100541	0.1024	0.0968434	0.0801248	0.0512575
0.0811726	0.0791961	0.0725917	0.0630091	0.0529238	0.0430875	0.0336972	0.0242825	0.0167883
0.0802407	0.069377	0.0674046	0.0677952	0.0686704	0.0697006	0.0690826	0.0634244	0.0468496
0.0924293	0.0952462	0.0954269	0.0909564	0.0836063	0.0735334	0.0603567	0.0438976	0.0258327
0.0830026	0.0581461	0.0520292	0.0522994	0.0552062	0.05556	0.0504638	0.0395186	0.0235637
0.0627548	0.0623511	0.0670646	0.0639574	0.0540898	0.0404102	0.0248901	0.0105477	0.00172157
0.0939771	0.0958834	0.0933554	0.0871368	0.0785002	0.0683001	0.0566865	0.0429631	0.0272537
0.0841561	0.0915508	0.0905052	0.0827531	0.0692822	0.051462	0.0327675	0.0162178	0.00515975
0.100857	0.105705	0.0972254	0.0856574	0.0748308	0.0647549	0.0545672	0.0432505	0.028324
0.0946025	0.0922895	0.0902587	0.0834967	0.0704852	0.0543097	0.0373622	0.0218404	0.00925246
0.0480126	0.0395816	0.0302364	0.0210454	0.0148092	0.0105515	0.00749639	0.00580548	0.00479893
0.0894075	0.0840229	0.0889048	0.0872294	0.0785238	0.063353	0.0457259	0.0270724	0.0110479
0.105767	0.120633	0.119217	0.108449	0.094086	0.0767076	0.0583938	0.0408042	0.0235387
0.0953765	0.104244	0.103641	0.0919925	0.0736426	0.0523109	0.0324306	0.0174518	0.00744513
0.0913467	0.0917147	0.0827616	0.0684923	0.0513045	0.0343621	0.0202068	0.0100929	0.00395023
0.10099	0.114553	0.12024	0.116325	0.106622	0.0922543	0.0724021	0.0484917	0.0242626
0.0781888	0.0764417	0.0728627	0.0648425	0.0524311	0.0381362	0.02404	0.0120864	0.00442953
0.0617315	0.0581432	0.0528261	0.0446557	0.0359139	0.0277134	0.0208372	0.0142374	0.00755171
0.0692379	0.0822685	0.108715	0.129091	0.133328	0.122066	0.0995259	0.0705682	0.0389741
0.091255	0.0974579	0.105016	0.107684	0.102051	0.0879392	0.0687765	0.0468162	0.0249807
0.0741361	0.0799929	0.0987629	0.115819	0.125892	0.125205	0.11045	0.0824253	0.0466897
0.06134	0.0578061	0.060297	0.0594043	0.0545803	0.0458912	0.0345835	0.0233419	0.0131499
0.0871741	0.0843214	0.081215	0.0766739	0.0701234	0.0586985	0.0443579	0.0281018	0.0125762
0.092845	0.0971396	0.100236	0.0979948	0.094004	0.0908315	0.0885331	0.0824824	0.0646927
0.0480126	0.0395816	0.0302364	0.0210454	0.0148092	0.0105515	0.00749639	0.00580548	0.00479893
0.0677378	0.0583237	0.0575651	0.0577437	0.0596566	0.0614274	0.0591183	0.0496967	0.0315849
0.0959547	0.0922161	0.0829154	0.0747212	0.0697577	0.0642463	0.0562539	0.0448093	0.0299627
0.0911959	0.0913754	0.0948784	0.0898161	0.0789416	0.0630268	0.0440475	0.025573	0.0116076
0.0767004	0.080113	0.0917244	0.0980862	0.0971487	0.089834	0.0778375	0.0603179	0.0365995
0.0826558	0.0793973	0.0718564	0.0606395	0.0459873	0.0313131	0.0183498	0.00913863	0.00348297
0.0997333	0.0964605	0.0946176	0.092891	0.0859868	0.0727885	0.0558269	0.0365702	0.0173164
0.0777271	0.0771861	0.0731216	0.0713991	0.0695349	0.0656029	0.0585714	0.0472196	0.0288814
0.0480126	0.0395816	0.0302364	0.0210454	0.0148092	0.0105515	0.00749639	0.00580548	0.00479893
0.0627056	0.0470008	0.0328219	0.0200653	0.0107545	0.00424623	0.00103126	0.000230406	4.4026e-05
0.0729473	0.0651146	0.0525047	0.0353235	0.0196802	0.00925334	0.00378804	0.00128589	0.000324226
0.0761161	0.0743318	0.0649911	0.0499003	0.0331175	0.0186201	0.00824625	0.00298844	0.000790641
0.0807366	0.0775952	0.07989	0.0782413	0.0729925	0.0647157	0.0535146	0.0388271	0.0181612
0.0795935	0.0833586	0.0813451	0.0744454	0.0623289	0.0468112	0.0288566	0.0126374	0.00273524
0.0788821	0.0816377	0.0760688	0.0677917	0.057505	0.0443316	0.0300053	0.0146672	0.00423502
0.0776328	0.0710389	0.0551548	0.0382186	0.0240048	0.0128465	0.00542365	0.00153925	0.000306811
0.087787	0.0930793	0.096362	0.0969056	0.0926238	0.0831978	0.0672849	0.0444212	0.0203552
0.0802995	0.0865315	0.089813	0.0845619	0.0755176	0.0655764	0.0549693	0.0430772	0.026677
0.0807341	0.0758175	0.0690363	0.0551298	0.0369073	0.0204008	0.00915376	0.00326437	0.000797222
0.0856192	0.0929567	0.0895089	0.0789707	0.0655598	0.0509198	0.0385011	0.0286943	0.0155936
0.0776403	0.0770921	0.0768214	0.0729022	0.0660049	0.0564748	0.045353	0.0320985	0.0171229
0.0779729	0.0691447	0.0638721	0.0587441	0.0554073	0.0519355	0.0476807	0.0440222	0.0371047
0.0765903	0.0799442	0.0821475	0.0890007	0.0990596	0.108022	0.109724	0.0984616	0.0697224
0.0839812	0.0638709	0.0510408	0.0415274	0.0331304	0.0250589	0.0172786	0.0104511	0.00511406
0.0930982	0.0716957	0.0607387	0.0491554	0.0393428	0.0304802	0.0221106	0.0147308	0.00807122
0.0884016	0.0795725	0.0657525	0.049379	0.0334539	0.0198701	0.00987347	0.00355507	0.000875864
0.0807705	0.0772583	0.0753086	0.0724901	0.0683652	0.0617393	0.0527222	0.0407451	0.0255126
0.0839319	0.0843734	0.0828953	0.0781303	0.0697553	0.0582775	0.0443633	0.0301058	0.0188574
0.0924079	0.0924274	0.0901399	0.0870168	0.0826411	0.0774471	0.0688038	0.0533103	0.0308672
0.0545585	0.0331231	0.0220109	0.015124	0.0104717	0.00714528	0.00466921	0.00277956	0.00134068
0.0805288	0.0820487	0.078695	0.0691128	0.0552309	0.037182	0.0193086	0.00789424	0.0023124
0.0796988	0.0731833	0.0695973	0.0671644	0.0650359	0.062048	0.0557273	0.0462979	0.0293165
0.0831811	0.0746392	0.0708505	0.0643325	0.0539259	0.0413617	0.0285972	0.0164254	0.00495855
0.0819614	0.0812825	0.0734199	0.0642817	0.0529972	0.0405324	0.0275114	0.0119848	0.00130514
0.0762058	0.0688536	0.0630112	0.0525833	0.0392116	0.0237093	0.0106157	0.00313891	0.000253331
0.0807601	0.0731069	0.0676412	0.0619964	0.0570734	0.0511133	0.0433343	0.0325871	0.0218373
0.0789003	0.0822794	0.0811858	0.0825258	0.0838862	0.0789687	0.0640771	0.0423077	0.0216866
0.0832813	0.0731241	0.0615103	0.0496142	0.038844	0.0294897	0.0217235	0.014885	0.00843316
0.083109	0.0758098	0.0631831	0.0459085	0.0291542	0.0162203	0.00777541	0.00271436	0.000292648
0.0965236	0.0787326	0.0671784	0.0561935	0.0474027	0.0381798	0.0296202	0.0212316	0.0123855
0.0912913	0.0735519	0.0660964	0.0606224	0.0562593	0.052228	0.0482667	0.0408816	0.0291643
0.0786599	0.0765467	0.0726743	0.0625129	0.0498029	0.0357754	0.0228053	0.0102851	0.0031588
0.0773463	0.0765038	0.0747768	0.0735413	0.0689677	0.0621163	0.0500312	0.0346586	0.0175317
0.0545585	0.0331231	0.0220109	0.015124	0.0104717	0.00714528	0.00466921	0.00277956	0.00134068
0.087253	0.0716245	0.0653846	0.0596763	0.0531108	0.0446547	0.0347625	0.0230422	0.00924503
0.0829888	0.0802074	0.0721144	0.0651575	0.0592679	0.0536563	0.0467606	0.0389844	0.0279163
0.0758255	0.0818446	0.0812306	0.080754	0.0794897	0.0748051	0.0653833	0.0503063	0.0301902
0.0801832	0.073457	0.0664475	0.0571733	0.0469414	0.0356753	0.0240778	0.0139753	0.00492226
0.0789148	0.0778516	0.0787618	0.0733309	0.0646083	0.0532256	0.0385813	0.021334	0.00626551
0.0872083	0.0849643	0.079555	0.0713461	0.0616589	0.0502431	0.0373786	0.0251049	0.0139115
0.0855685	0.0731381	0.0642279	0.0577581	0.0517624	0.0450189	0.0357561	0.0230107	0.0111426
0.0545585	0.0331231	0.0220109	0.015124	0.0104717	0.00714528	0.00466921	0.00277956	0.00134068
0.0666493	0.0509601	0.031567	0.0153633	0.00594121	0.00187687	0.000464993	7.93185e-05	5.63852e-06
0.05917	0.0479274	0.03096	0.0143576	0.00462815	0.00109983	0.000176586	1.56446e-05	5.47782e-07
0.0883939	0.0814068	0.0761925	0.0727068	0.0661117	0.0557759	0.0435641	0.0278522	0.013012
0.0810012	0.0746459	0.0735882	0.0708159	0.0629032	0.0494046	0.0332427	0.0180207	0.00603334
0.0812923	0.0791987	0.0697241	0.0549523	0.0368072	0.020101	0.00854518	0.00270274	0.000418907
0.074047	0.0669117	0.0479644	0.028099	0.0138398	0.00562947	0.00185966	0.000436143	4.58324e-05
0.0807604	0.0824844	0.0778211	0.0691755	0.0577282	0.0437421	0.0289968	0.0167422	0.00798077
0.0852733	0.0803397	0.0730994	0.0650936	0.0540339	0.040301	0.0265135	0.0149222	0.00665088
0.0523737	0.0349746	0.0189582	0.00773886	0.00253638	0.000839348	0.000263971	6.038e-05	5.88953e-06
0.0796512	0.0807001	0.0728852	0.0652669	0.0575892	0.05131	0.0465058	0.0415881	0.033635
0.0888701	0.086752	0.0835357	0.070898	0.0554418	0.0384338	0.0220244	0.0109723	0.00435783
0.0810688	0.0747916	0.0681063	0.0628742	0.0567701	0.0493996	0.0413567	0.0304043	0.0193003
0.0809192	0.0815289	0.081048	0.0764052	0.0672036	0.0543341	0.038219	0.0231194	0.0112421
0.0806282	0.0698592	0.0590233	0.0504208	0.0420928	0.0337089	0.0249632	0.0156368	0.00779857
0.0727205	0.07023	0.0640057	0.0565648	0.0493241	0.0421622	0.0344014	0.0271822	0.0200671
0.0781355	0.0850138	0.0794121	0.0666912	0.0509046	0.0324456	0.0182932	0.00705465	0.00147918
0.0784858	0.0791895	0.0801537	0.0797387	0.0759852	0.0687746	0.0574681	0.0424894	0.0263362
0.0813156	0.0845265	0.0933454	0.103508	0.111692	0.112699	0.102214	0.0780901	0.0450353
0.0750207	0.083008	0.0837595	0.0776768	0.0640402	0.0448298	0.0246901	0.00949005	0.00251268
0.0871406	0.0544564	0.0370732	0.0260223	0.0195481	0.0141089	0.0101902	0.00653198	0.00402276
0.0796105	0.0789811	0.080294	0.0816755	0.0809138	0.0770662	0.0700479	0.0548002	0.032415
0.076521	0.0880353	0.0921483	0.0951226	0.0985529	0.103599	0.108411	0.105447	0.0836664
0.0759325	0.0851822	0.0865067	0.0802797	0.0689284	0.0540097	0.0365581	0.0190363	0.00420235
0.0878189	0.0900023	0.0890258	0.0876564	0.0834194	0.0736608	0.0568143	0.0362452	0.0168252
0.0841183	0.0919309	0.0955369	0.0943196	0.0886318	0.0766752	0.0593793	0.0371546	0.0155539
0.0812556	0.0840652	0.0836482	0.0828644	0.0799485	0.0754395	0.0672096	0.055853	0.0347694
0.082167	0.0761729	0.0689009	0.0622856	0.0566983	0.0507153	0.0416155	0.0291339	0.0146058
0.0733075	0.0648144	0.0578143	0.0511431	0.0437495	0.0360133	0.0275365	0.0185353	0.0100983
0.078589	0.0777998	0.0682637	0.0563449	0.0424461	0.0293565	0.0180006	0.00896961	0.00287789
0.0714164	0.0629578	0.0544278	0.0467214	0.039339	0.0328007	0.0269327	0.0215021	0.0149587
0.0783705	0.0763978	0.0696955	0.0631151	0.05678	0.0504742	0.0429734	0.035499	0.0251284
0.07939	0.0770274	0.0760624	0.0691427	0.057347	0.0423336	0.0277174	0.0134199	0.00444547
0.086515	0.0901793	0.0934813	0.0941716	0.0893845	0.0791732	0.0645798	0.0455293	0.0250288
0.0871406	0.0544564	0.0370732	0.0260223	0.0195481	0.0141089	0.0101902	0.00653198	0.00402276
0.0794583	0.0709998	0.0629801	0.0555422	0.0481859	0.0410289	0.0332617	0.0252066	0.0147748
0.0799522	0.0768395	0.0724275	0.0671199	0.0616431	0.0563088	0.0501276	0.0394842	0.0240131
0.0791662	0.0860716	0.092341	0.0942395	0.0920073	0.0840009	0.0708297	0.049442	0.0243795
0.0783047	0.0731041	0.0710753	0.0672037	0.0600116	0.0505205	0.0403328	0.030037	0.0190762
0.0832559	0.0803025	0.0746693	0.0714095	0.0646641	0.0540545	0.0403903	0.0245858	0.00827356
0.079332	0.080997	0.0804357	0.0781427	0.0729877	0.0619253	0.0466552	0.0274869	0.0107687
0.0772649	0.0794084	0.0755678	0.0693716	0.061833	0.0542337	0.0462901	0.0358078	0.0194543
0.0871406	0.0544564	0.0370732	0.0260223	0.0195481	0.0141089	0.0101902	0.00653198	0.00402276
0.0768174	0.0755271	0.0746278	0.0687559	0.057785	0.0443902	0.028244	0.0126498	0.00280563
0.0760688	0.074952	0.0760999	0.0748375	0.0743214	0.0703408	0.0632894	0.0512545	0.0260785
0.0765125	0.0792809	0.0775087	0.0733722	0.0659106	0.0549549	0.0416473	0.024758	0.00944003
0.0675263	0.0640934	0.0542668	0.0423077	0.0291404	0.0163978	0.00685316	0.00151391	0.000148109
0.082429	0.0827046	0.0710536	0.0524468	0.0323117	0.0154479	0.00505523	0.00111899	0.000141809
0.0741549	0.0758631	0.0726584	0.0653636	0.0526181	0.0352587	0.0191709	0.00825969	0.00284235
0.0751065	0.0740737	0.0736528	0.0741657	0.0734217	0.0699658	0.0631247	0.0508947	0.0298374
0.0712409	0.069369	0.0601544	0.0453007	0.0296358	0.0166943	0.00819317	0.00328104	0.000929741
0.0795794	0.0776279	0.0747688	0.0793518	0.0880636	0.095208	0.095182	0.084203	0.060137
0.0755786	0.0717989	0.0662677	0.0525252	0.0372949	0.0226081	0.0108851	0.00425943	0.00122852
0.0918626	0.0931678	0.0871786	0.0809869	0.0699864	0.0499951	0.030088	0.0153247	0.005871
0.0907283	0.0858423	0.0880791	0.0954108	0.100101	0.0967126	0.0839595	0.0573039	0.0285425
0.0821028	0.0626318	0.0471028	0.0341573	0.0243263	0.0170252	0.0113709	0.00689532	0.00337817
0.08689	0.0776009	0.0698312	0.0626082	0.0541148	0.0427548	0.0300461	0.0171593	0.00490702
0.0734908	0.0665248	0.0589129	0.0503892	0.039947	0.0279961	0.0165847	0.0075355	0.00132654
0.0815459	0.0781845	0.0768486	0.0764194	0.0738481	0.0660477	0.0516225	0.03213	0.013224
0.0732639	0.0736557	0.0834305	0.092559	0.0947982	0.0893606	0.0756271	0.0552793	0.0297953
0.0749603	0.0747098	0.0714835	0.0607862	0.0467203	0.0315031	0.0175213	0.00674393	0.00171136
0.0982445	0.0623177	0.051787	0.0437857	0.0360189	0.0280683	0.0198926	0.012238	0.00607282
0.0708462	0.0681903	0.0564456	0.0365851	0.019248	0.00826839	0.00289619	0.000849309	0.000190221
0.0841587	0.0810057	0.0849915	0.0892709	0.0930067	0.0939403	0.0903915	0.075953	0.0518866
0.0874245	0.0906447	0.0882918	0.0860718	0.0817849	0.0695624	0.0563577	0.0374405	0.0194017
0.0791043	0.0791627	0.0729465	0.0646841	0.0527136	0.0384429	0.0230936	0.0103668	0.00341524
0.0712241	0.0639345	0.0487122	0.0302293	0.0160578	0.00724176	0.00273732	0.00101439	0.000302661
0.0811525	0.0824351	0.0770346	0.0649907	0.0488452	0.0319332	0.0178713	0.00803912	0.0027251
0.09488	0.078213	0.0634629	0.0542704	0.046582	0.0392491	0.0312631	0.0222854	0.014586
0.0918153	0.0687949	0.0575816	0.0519012	0.0483313	0.0452205	0.0409975	0.0347185	0.0223957
0.0744503	0.0702432	0.0610612	0.0470041	0.0307706	0.016434	0.00644656	0.00174911	0.000498478
0.083058	0.0734899	0.0676142	0.064815	0.062592	0.059165	0.0525287	0.0406242	0.0260725
0.100107	0.0861872	0.0797933	0.0734701	0.0644795	0.0518899	0.0365887	0.0214704	0.00810963
0.0861592	0.0734605	0.0559052	0.0345669	0.0171169	0.00677824	0.00234716	0.000694073	0.000150901
0.0910311	0.088152	0.0899257	0.0926551	0.0936103	0.0903977	0.0800187	0.0608891	0.0320289
0.0982445	0.0623177	0.051787	0.0437857	0.0360189	0.0280683	0.0198926	0.012238	0.00607282
0.096102	0.0780566	0.0699615	0.0621414	0.05144	0.0389286	0.0256158	0.0131405	0.00372465
0.0819133	0.0816457	0.0842751	0.0808564	0.0748425	0.0687311	0.0631733	0.0525369	0.0341452
0.0865611	0.0857236	0.0858964	0.0863788	0.084548	0.079317	0.068832	0.0539179	0.0279959
0.0828734	0.0853598	0.0815373	0.0727645	0.063297	0.0526675	0.0404599	0.0280545	0.0162662
0.0744429	0.0618324	0.0422177	0.024785	0.0129419	0.00617136	0.00268138	0.00103624	0.000323019
0.0567899	0.0567085	0.0559739	0.0517638	0.045725	0.0374574	0.0263852	0.0137772	0.00336139
0.0774194	0.0737249	0.0648672	0.0533667	0.0396622	0.025129	0.013594	0.00604901	0.00195263
0.0982445	0.0623177	0.051787	0.0437857	0.0360189	0.0280683	0.0198926	0.012238	0.00607282
0.0778045	0.0721202	0.0685939	0.0595582	0.0479914	0.0344383	0.0216213	0.011033	0.00430555
0.0731803	0.0649296	0.0564027	0.0435372	0.0290054	0.0166856	0.00864915	0.00400905	0.00151256
0.0791412	0.07162	0.0707416	0.0640797	0.0559565	0.0424804	0.0288936	0.0147884	0.00585234
0.0684963	0.0565098	0.040721	0.0232338	0.0110039	0.00382738	0.00101096	0.000197486	1.80152e-05
0.0876154	0.0832221	0.0826743	0.0857155	0.087989	0.085725	0.0760224	0.0577729	0.0295699
0.0844488	0.0994225	0.100135	0.0935674	0.0844179	0.0762338	0.0691862	0.0552617	0.0311817
0.0771851	0.0761582	0.0659335	0.0543891	0.0414093	0.027201	0.0138916	0.00505405	0.00131261
0.0662138	0.0639112	0.059335	0.0555291	0.0518441	0.047	0.0382952	0.0242076	0.0112854
0.0803412	0.0745554	0.0702625	0.0679302	0.0648059	0.0610303	0.0562061	0.0484866	0.0369021
0.0758047	0.070981	0.0682595	0.0626285	0.0562941	0.0483828	0.0396487	0.029088	0.0180654
0.079805	0.0676343	0.0586428	0.0496724	0.0391483	0.0285884	0.0190641	0.0101567	0.00375034
0.0915381	0.0753654	0.0647187	0.0560243	0.0474319	0.0386781	0.0289024	0.0182972	0.0092012
0.0851187	0.0684756	0.0563064	0.0482934	0.0420903	0.0353909	0.0273985	0.0177167	0.0081082
0.079402	0.0772181	0.0730218	0.0636819	0.0516483	0.0377753	0.0221912	0.00959351	0.00182454
0.07192	0.0723902	0.0704727	0.0630425	0.0536485	0.0417462	0.028302	0.0144566	0.00271167
0.086048	0.0938797	0.10282	0.109263	0.108764	0.100422	0.085505	0.0644684	0.0412361
0.0839243	0.0896387	0.0769021	0.051894	0.0257685	0.00940648	0.00274317	0.000622634	0.000110514
0.0565821	0.0514119	0.0439044	0.035	0.0261206	0.0182313	0.0118475	0.00699567	0.00334103
0.0785225	0.0760505	0.072308	0.0711039	0.068997	0.0668137	0.0611907	0.0521398	0.0384496
0.0925036	0.0965067	0.0939851	0.0879591	0.0821084	0.0791664	0.0764401	0.0664203	0.044791
0.0867126	0.0783276	0.0743342	0.070807	0.062188	0.0495121	0.0357361	0.0198366	0.00573436
0.0762815	0.0738317	0.0729747	0.0665947	0.0559241	0.0422258	0.0271177	0.0135408	0.00508583
0.0797161	0.0783459	0.0822522	0.0845087	0.0836527	0.0780931	0.0664432	0.0486912	0.0281586
0.101982	0.103886	0.0926861	0.0818224	0.0713467	0.0602948	0.0481708	0.0367266	0.0179168
0.0843246	0.0830522	0.0781579	0.0736569	0.0685105	0.0626229	0.054594	0.044688	0.0299723
0.102501	0.0780283	0.0596985	0.0492318	0.0406787	0.0328596	0.0256338	0.0188193	0.0111241
0.0835765	0.0789147	0.0710473	0.0601919	0.0471104	0.0333879	0.0208808	0.010869	0.00473495
0.0983868	0.0803929	0.0651976	0.0562809	0.0508279	0.044883	0.0390372	0.0308887	0.018399
0.0805657	0.0666416	0.055002	0.048404	0.0428842	0.0376715	0.0328235	0.0254522	0.0154475
0.0792821	0.0763655	0.07656	0.0755138	0.07222	0.0650818	0.0525038	0.0346263	0.013835
0.0791003	0.0892216	0.0946623	0.0937497	0.0868072	0.0760636	0.0622986	0.0462646	0.0281052
0.0565821	0.0514119	0.0439044	0.035	0.0261206	0.0182313	0.0118475	0.00699567	0.00334103
0.0751864	0.0651756	0.0573635	0.0512148	0.045555	0.0403063	0.0342062	0.0263413	0.0175904
0.0841717	0.0874878	0.0910289	0.0961094	0.0963137	0.0907004	0.0777306	0.0594063	0.034836
0.0869338	0.0853163	0.0779578	0.07063	0.0588984	0.0451871	0.0294003	0.0151025	0.00609367
0.0809034	0.0935217	0.103886	0.118086	0.130238	0.13409	0.125484	0.100608	0.0634299
0.0842775	0.0722061	0.0683043	0.0646205	0.0603608	0.0546273	0.0455945	0.0338957	0.0146323
0.0806085	0.0724263	0.0721332	0.0710457	0.0664637	0.0565269	0.0423228	0.025831	0.0124701
0.0885037	0.069807	0.0601341	0.0549739	0.0481623	0.0441225	0.0393179	0.0329466	0.0293479
0.0565821	0.0514119	0.0439044	0.035	0.0261206	0.0182313	0.0118475	0.00699567	0.00334103
0.0820306	0.0878953	0.0872513	0.0826073	0.0790507	0.0754648	0.070915	0.0617667	0.0463525
0.0908814	0.0850546	0.0745276	0.0656524	0.0590443	0.0523391	0.0438215	0.0349143	0.0232789
0.0736963	0.0693038	0.0615401	0.0472175	0.0301884	0.0163139	0.00772992	0.0029717	0.000782972
0.0633869	0.0484959	0.0274634	0.0133173	0.00549288	0.00183037	0.000538773	0.000144794	3.50178e-05
0.0798455	0.0797029	0.0781417	0.070571	0.0583341	0.0433435	0.0271031	0.0126824	0.00371189
0.0901641	0.0808828	0.0752316	0.072026	0.0657872	0.0576647	0.04851	0.0368649	0.0197346
0.0703493	0.0561421	0.0381592	0.0238537	0.0124621	0.00504011	0.00181193	0.000705376	0.000170263
0.0819374	0.0784576	0.0771516	0.07615	0.0704635	0.0611436	0.0460856	0.0280184	0.0111965
0.0785411	0.0791115	0.0764276	0.0741586	0.0715458	0.0673418	0.0607144	0.0512536	0.0331001
0.0700844	0.0680641	0.0655033	0.0608982	0.0551842	0.0477754	0.0397169	0.0290303	0.0178933
0.0765032	0.0503708	0.0347495	0.0242548	0.0171786	0.0120118	0.00804394	0.00490259	0.00241762
0.0773167	0.0656106	0.0592464	0.0539136	0.0468354	0.0379357	0.0273457	0.0164729	0.00752383
0.086431	0.0794603	0.0723808	0.065843	0.0603253	0.0535914	0.044238	0.0312865	0.0150449
0.0905351	0.0906063	0.0794145	0.0677818	0.0603115	0.0544263	0.0471989	0.0379899	0.0253014
0.0834487	0.0817969	0.0705621	0.0581432	0.0463106	0.0349962	0.0259523	0.0182412	0.0142523
0.0743829	0.0667538	0.0605533	0.0506663	0.0382245	0.025926	0.0157809	0.00849915	0.00357202
0.0954381	0.0702791	0.0547723	0.0423469	0.0316867	0.0224041	0.0149629	0.00908521	0.00445776
0.0835714	0.072739	0.0696333	0.0666456	0.0624605	0.0565054	0.0504743	0.0418025	0.039092
0.0843877	0.0860321	0.0816515	0.0752989	0.0671714	0.0571798	0.0452599	0.030172	0.0153017
0.0920936	0.0865906	0.0869836	0.0867958	0.0857665	0.0827909	0.0748897	0.0597768	0.0358432
0.0868975	0.084745	0.0813946	0.0797155	0.0765603	0.0707938	0.0625225	0.0484813	0.028949
0.0836731	0.0789422	0.0758072	0.0718731	0.0649006	0.0535535	0.0388132	0.0224091	0.0078364
0.0786925	0.0748314	0.0740035	0.072106	0.0675252	0.0608369	0.0495617	0.0337075	0.0155807
0.0740773	0.0687964	0.0662548	0.0621327	0.0548294	0.0447497	0.0323681	0.0183525	0.00445939
0.0629292	0.0425942	0.0298843	0.0214185	0.0155851	0.011217	0.00775269	0.00489086	0.00249911
0.0833645	0.0759489	0.0763781	0.077141	0.0761884	0.0726429	0.064836	0.0514036	0.031017
0.0764429	0.063884	0.0599395	0.0599632	0.0635669	0.0689725	0.0730361	0.0710132	0.0554448
0.08371	0.0688529	0.0619571	0.055688	0.0505231	0.0446735	0.0359467	0.0248916	0.0138415
0.092033	0.0809296	0.0775044	0.0768806	0.0743623	0.0701048	0.0634418	0.0542454	0.0408328
0.0874404	0.0755167	0.0627332	0.0512828	0.0408186	0.0316604	0.0235026	0.016131	0.00885179
0.0954381	0.0702791	0.0547723	0.0423469	0.0316867	0.0224041	0.0149629	0.00908521	0.00445776
0.0835908	0.0687887	0.0603078	0.054931	0.051845	0.0501332	0.0499311	0.0486014	0.0356831
0.0775619	0.0718037	0.0677072	0.0638207	0.0598195	0.0536994	0.0458111	0.0366623	0.0267388
0.0690997	0.0681778	0.0661868	0.0631735	0.0580901	0.0516755	0.0430993	0.0372664	0.0241076
0.0726225	0.0685607	0.0612645	0.0517034	0.0421729	0.0316679	0.0202961	0.00947331	0.0022153
0.0770233	0.0705958	0.0681393	0.0659615	0.0628881	0.0594815	0.0565909	0.0511729	0.0400358
0.104087	0.0800963	0.0682426	0.057644	0.0472629	0.0365556	0.0271738	0.0193498	0.0173228
0.0862172	0.0839144	0.0814452	0.0761501	0.0721553	0.0694842	0.064272	0.0511038	0.0272707
0.0954381	0.0702791	0.0547723	0.0423469	0.0316867	0.0224041	0.0149629	0.00908521	0.00445776
0.0843057	0.084715	0.0834378	0.0764532	0.0639658	0.048128	0.0323165	0.0191049	0.00921258
0.0683113	0.0681486	0.0554296	0.0403383	0.0257527	0.0143923	0.00614058	0.00191511	0.000267308
0.0958813	0.093118	0.0944619	0.0920008	0.0889627	0.0865221	0.0802305	0.0632457	0.0352355
0.0812355	0.0791835	0.0739791	0.0664484	0.0585567	0.0503552	0.0411358	0.0294203	0.0156903
0.0866652	0.0919301	0.0957228	0.0905233	0.0801433	0.0637602	0.0447184	0.0280937	0.0144171
0.102156	0.0962463	0.0874245	0.0735225	0.0548358	0.0360393	0.0214379	0.0132097	0.00614919
0.0840886	0.0751717	0.0701651	0.0657057	0.0599051	0.0519893	0.0424117	0.0309601	0.0183002
0.0880111	0.0796667	0.0757844	0.0742871	0.0705487	0.0650009	0.0592965	0.0486683	0.029915
0.0941709	0.101049	0.104437	0.105934	0.102712	0.0945365	0.0820252	0.0656297	0.0402665
0.0626418	0.0345097	0.0277209	0.0225197	0.0179897	0.0137462	0.00962076	0.00566156	0.00274372
0.0880395	0.0603714	0.0497253	0.0441487	0.0379589	0.0307647	0.0248657	0.0193566	0.0105674
0.0828945	0.0898591	0.0904827	0.0872969	0.0854607	0.0827148	0.0749296	0.060868	0.0426456
0.0809732	0.0811558	0.0800025	0.0741148	0.0646917	0.0518702	0.0363139	0.0199397	0.00797142
0.0712835	0.065916	0.066982	0.0666769	0.0633403	0.058018	0.0508587	0.0451036	0.0335896
0.0800542	0.0819748	0.0822158	0.0777099	0.0691924	0.0552688	0.0380273	0.0207278	0.00766613
0.0620828	0.0339933	0.0275668	0.0227536	0.0180418	0.0134599	0.00929641	0.00548704	0.00266385
0.095009	0.0901494	0.0791806	0.0631314	0.0477766	0.0341016	0.0211577	0.010547	0.00282042
0.0939927	0.0873077	0.0855386	0.0820567	0.0784244	0.0732499	0.0661845	0.0550611	0.0342846
0.0813582	0.0768673	0.080982	0.0827996	0.0802248	0.0721113	0.0589955	0.0405521	0.0185285
0.0916358	0.0847886	0.0695386	0.0518888	0.0357887	0.0210198	0.00873589	0.00190791	1.48738e-05
0.0840591	0.0820594	0.0750978	0.064339	0.0522356	0.0392541	0.025323	0.0109215	0.000138132
0.0815992	0.0747713	0.074857	0.0761047	0.0798624	0.0816491	0.077036	0.0659641	0.0463896
0.0678222	0.0574808	0.0541684	0.0503361	0.0493823	0.0477807	0.0427744	0.0331662	0.0206058
0.105602	0.0913215	0.0799852	0.0703044	0.0620113	0.0537406	0.0442648	0.0326743	0.0197288
0.0972231	0.106687	0.0975674	0.0768123	0.0520614	0.0295629	0.0132191	0.00342087	3.82451e-05
0.0891113	0.0746161	0.0707459	0.0654542	0.0631812	0.0580011	0.047851	0.0351244	0.0209257
0.0913115	0.06224	0.0503307	0.0434718	0.0378256	0.0323911	0.0274631	0.0233909	0.0186773
0.0961305	0.0941292	0.0877817	0.0769239	0.06362	0.0484109	0.0330394	0.0171826	0.00356607
0.0939125	0.10119	0.101891	0.0967009	0.0893093	0.0795158	0.0660626	0.0476375	0.0266356
0.0620828	0.0339933	0.0275668	0.0227536	0.0180418	0.0134599	0.00929641	0.00548704	0.00266385
0.0844097	0.0572371	0.0461118	0.0398638	0.0337222	0.02736	0.0218317	0.0183343	0.0162444
0.0967835	0.0751186	0.0663952	0.0575479	0.0517543	0.0450984	0.0355141	0.0249106	0.0167127
0.100695	0.106394	0.0935655	0.0705411	0.0476878	0.0282247	0.0139308	0.00497884	0.00116504
0.0973191	0.0773954	0.0586661	0.0419919	0.0281426	0.0180129	0.0106447	0.00580581	0.00248895
0.0824325	0.0757924	0.0565925	0.0355952	0.0196726	0.00964956	0.00411787	0.00139472	8.61578e-05
0.0753265	0.0674004	0.0661081	0.0625628	0.0578068	0.0530718	0.0498601	0.042754	0.0284276
0.0846891	0.0868676	0.0895355	0.0868981	0.079892	0.0712184	0.0622626	0.0517841	0.0347474
0.0620828	0.0339933	0.0275668	0.0227536	0.0180418	0.0134599	0.00929641	0.00548704	0.00266385
0.0693953	0.0722167	0.0709706	0.0648727	0.0540082	0.0380111	0.0214195	0.00869509	0.00179416
0.0899521	0.089155	0.0807303	0.0689366	0.0569664	0.0458281	0.0340106	0.0206111	0.00688459
0.08085	0.0765966	0.0644605	0.0508878	0.0372998	0.025347	0.0156999	0.00843398	0.00348683
0.0804909	0.07656	0.0635711	0.0471535	0.0319774	0.0187342	0.00907158	0.00369306	0.000949208
0.0888673	0.0973106	0.0970266	0.0862488	0.0677246	0.0493608	0.0381533	0.0352565	0.0319965
0.0853276	0.0808222	0.0731616	0.0620045	0.0493285	0.0361834	0.0232378	0.0113433	0.00262619
0.0698014	0.0676988	0.0628195	0.0574983	0.0521462	0.046009	0.0377851	0.0287468	0.0186404
0.0950131	0.0967556	0.0944011	0.0904593	0.0864966	0.0832739	0.0797449	0.0718578	0.0523281
0.0753087	0.0981533	0.126439	0.135233	0.124351	0.103232	0.079176	0.0540113	0.0292923
0.0642552	0.0904602	0.114857	0.12348	0.118945	0.10769	0.0910799	0.0678831	0.0385547
0.0589284	0.037481	0.0188191	0.00694962	0.00196736	0.000431969	6.87086e-05	5.97415e-06	2.70893e-07
0.0844874	0.088359	0.0867446	0.0827881	0.0756113	0.0648567	0.0490321	0.0278249	0.00851712
0.107031	0.117034	0.110176	0.102128	0.0915473	0.0776392	0.0599073	0.0389472	0.0191267
0.081151	0.08854	0.094457	0.101224	0.0998203	0.08735	0.0685837	0.0489611	0.0323791
0.0531519	0.0418883	0.0319342	0.0223665	0.0147332	0.00946718	0.0058429	0.00329624	0.00151318
0.0838125	0.083318	0.0888682	0.092213	0.0918674	0.0894311	0.0831411	0.0734252	0.0659711
0.103723	0.111133	0.108386	0.10455	0.100503	0.0937899	0.0823648	0.0676586	0.04872
0.100744	0.123215	0.130052	0.132051	0.130261	0.12605	0.113786	0.0885893	0.0504115
0.0713112	0.0872313	0.0967044	0.0932727	0.0753732	0.0504892	0.0289938	0.0147224	0.00592615
0.0970395	0.107896	0.11989	0.12507	0.123111	0.114581	0.0972206	0.0729354	0.0384004
0.0847795	0.0863783	0.0901893	0.0920483	0.0924131	0.0902001	0.0823527	0.0688794	0.0455277
0.0732193	0.0571348	0.0508026	0.0461482	0.0406241	0.0325234	0.0225007	0.0125428	0.00557934
0.0616913	0.0644524	0.0659627	0.0608003	0.0492266	0.0350105	0.021998	0.0114184	0.00405422
0.0805803	0.0876032	0.0891423	0.0891549	0.0900161	0.0921607	0.0925252	0.085575	0.0636891
0.0691716	0.0840764	0.0902304	0.0803971	0.0625703	0.0432605	0.0270861	0.0146929	0.00726711
0.0622272	0.0842742	0.105025	0.119418	0.12437	0.118406	0.101908	0.0773787	0.0469837
0.0856925	0.0830906	0.0814041	0.0793234	0.0759673	0.0701087	0.0612139	0.0468515	0.0248313
0.0811112	0.0946893	0.0997856	0.101812	0.101153	0.0964021	0.0868497	0.0693674	0.0386689
0.0531519	0.0418883	0.0319342	0.0223665	0.0147332	0.00946718	0.0058429	0.00329624	0.00151318
0.0639388	0.0801977	0.0981543	0.111267	0.115317	0.10781	0.0913929	0.0683587	0.0410563
0.0816269	0.0889676	0.0907403	0.0868573	0.0782456	0.0676589	0.0573759	0.0451399	0.0274136
0.0786542	0.0833211	0.0744491	0.0572474	0.038468	0.0231678	0.0124894	0.00571183	0.00209623
0.0740545	0.0729425	0.0679445	0.0587559	0.0481295	0.0358286	0.0232075	0.012687	0.00641289
0.0898597	0.0917761	0.0893976	0.0831873	0.0732796	0.0603442	0.0455195	0.030085	0.0152991
0.065325	0.0454023	0.0304066	0.0175139	0.00802181	0.00247317	0.000477834	0.000170886	3.20062e-05
0.0760348	0.0911661	0.10075	0.102251	0.09624	0.0819703	0.0622198	0.041421	0.0222416
0.0531519	0.0418883	0.0319342	0.0223665	0.0147332	0.00946718	0.0058429	0.00329624	0.00151318
0.0690429	0.0682238	0.0561987	0.0413338	0.0282037	0.0180483	0.0108381	0.00607297	0.00277053
0.0768338	0.0764385	0.0723936	0.0638142	0.0521677	0.0392381	0.0256925	0.0133292	0.00532696
0.0809259	0.0803077	0.0723435	0.0586404	0.0419621	0.026369	0.0149034	0.00734031	0.0028003
0.0823067	0.083731	0.0784693	0.0685454	0.0557913	0.0402297	0.0265941	0.0156029	0.00724806
0.0766438	0.0702868	0.0662521	0.0607787	0.0531344	0.0431444	0.0323545	0.0212155	0.00929977
0.0860326	0.0836615	0.0758373	0.0720793	0.069353	0.0637772	0.0566248	0.0476692	0.0366185
0.0814655	0.0879532	0.0932768	0.0919179	0.0848471	0.0753401	0.0663764	0.0582074	0.0452157
0.0973853	0.080107	0.0634633	0.0513028	0.0404073	0.0308242	0.0214759	0.0130801	0.00643216
0.0927414	0.0947598	0.0883812	0.0804374	0.0718944	0.0620715	0.0490899	0.0323482	0.0154672
0.0759333	0.0577454	0.0363099	0.0201287	0.00910035	0.00313547	0.00069106	9.80301e-05	8.40245e-06
0.0703432	0.0660726	0.0509798	0.0369058	0.0250551	0.0140317	0.00547857	0.000988619	0.000121424
0.0787482	0.0828266	0.0825059	0.0814267	0.080301	0.0790125	0.075176	0.0653305	0.0473464
0.0760568	0.0652185	0.0445547	0.0240214	0.0104702	0.00372579	0.00106649	0.000226714	3.29446e-05
0.0626595	0.0552422	0.0480576	0.0400892	0.0321194	0.0244748	0.0170454	0.0102683	0.00500791
0.0855271	0.0887802	0.087454	0.0856224	0.0818478	0.0752575	0.0635309	0.0424707	0.0166849
0.0842451	0.0838744	0.0856845	0.0838133	0.0803701	0.0770798	0.0724311	0.063475	0.046633
0.0849369	0.0915314	0.100515	0.109047	0.113183	0.111189	0.101576	0.0797465	0.0461165
0.0772976	0.0769823	0.0721649	0.0644424	0.0552695	0.0430875	0.0290897	0.0139612	0.0020967
0.0700527	0.0733038	0.0694138	0.0630542	0.0561977	0.0470791	0.0351296	0.0218537	0.0092727
0.0815382	0.0836525	0.0869284	0.0868957	0.0843283	0.0792993	0.0708344	0.0586995	0.0374778
0.0787958	0.0833155	0.0819946	0.0760299	0.0668829	0.0544539	0.0389749	0.0241706	0.0116956
0.0859809	0.0617714	0.0469464	0.0365534	0.0282779	0.0216275	0.0162189	0.0111272	0.00639937
0.0640846	0.0667415	0.05427	0.0376325	0.0208006	0.00843332	0.00199427	0.000112704	1.4552e-05
0.089329	0.0810083	0.0695988	0.0608269	0.052478	0.044399	0.0358183	0.0284266	0.018141
0.0916747	0.0969256	0.0928025	0.0864072	0.0787222	0.0691414	0.0562197	0.0392805	0.0199711
0.0841842	0.0931045	0.10271	0.104068	0.0981191	0.0858011	0.068642	0.0479587	0.0248669
0.0777584	0.0818776	0.0830481	0.0805934	0.0764047	0.0712145	0.0614366	0.0446243	0.0235985
0.0626595	0.0552422	0.0480576	0.0400892	0.0321194	0.0244748	0.0170454	0.0102683	0.00500791
0.0837508	0.0829549	0.0764649	0.0687722	0.0600559	0.0490928	0.0357226	0.0223034	0.0102483
0.0813742	0.0726437	0.0629605	0.0551897	0.0470804	0.0402061	0.0340798	0.0285876	0.0194556
0.0828642	0.0861154	0.0908847	0.0929667	0.0904143	0.0823541	0.0689945	0.0484956	0.025563
0.0822736	0.0742469	0.0680549	0.0671873	0.0652692	0.0628478	0.0579552	0.0488872	0.0341282
0.0789415	0.0750241	0.0693605	0.0623576	0.0540224	0.0442153	0.0323175	0.0185246	0.00564277
0.0697484	0.0728741	0.0728499	0.0692834	0.0601924	0.0464823	0.0296997	0.0126411	0.00161545
0.0867927	0.0827105	0.0687029	0.0539862	0.0383439	0.0243369	0.0141213	0.00713815	0.00280169
0.0626595	0.0552422	0.0480576	0.0400892	0.0321194	0.0244748	0.0170454	0.0102683	0.00500791
0.0804694	0.0860141	0.0843505	0.0796473	0.0705891	0.0569324	0.0395829	0.0210401	0.00617413
0.0867515	0.0814195	0.076539	0.0688995	0.0552288	0.0379058	0.0222792	0.0106787	0.00364067
0.079286	0.0789668	0.0738608	0.0624566	0.0474711	0.0307117	0.0156477	0.00540539	0.00024072
0.0857759	0.090525	0.0925268	0.0914944	0.0870124	0.0746666	0.0543442	0.0288003	0.0109374
0.0865951	0.0790823	0.0736084	0.0647776	0.0542183	0.043594	0.0335607	0.0240927	0.0153547
0.0964203	0.094562	0.0869899	0.0806035	0.0744092	0.0659342	0.0584747	0.05432	0.0414479
0.0120627	0.00311367	0.00105272	0.000411413	0.000174695	7.70756e-05	3.38468e-05	1.39301e-05	4.74461e-06
0.0847163	0.0945696	0.102061	0.108676	0.113239	0.11375	0.107398	0.0907941	0.0609548
0.0773023	0.077283	0.0757615	0.0720189	0.0654042	0.0563885	0.0439128	0.0284726	0.014374
0.0813962	0.0786649	0.070316	0.0637868	0.0584989	0.0534926	0.0472812	0.0381893	0.0274315
0.084362	0.0782077	0.0695023	0.0564316	0.0438553	0.0336693	0.0255006	0.0172649	0.00815994
0.0961047	0.0773529	0.0716486	0.0724521	0.0695359	0.0633066	0.0533496	0.0360968	0.0186678
0.0613591	0.0401987	0.0311236	0.0233788	0.0179	0.0139453	0.0106711	0.00768983	0.00507506
0.0796502	0.0864732	0.0876553	0.0853751	0.0792027	0.0704868	0.0596152	0.0485621	0.0347379
0.076563	0.0643693	0.0588265	0.0523965	0.0440229	0.0362344	0.0278397	0.0190422	0.0103712
0.0789801	0.0737742	0.0725227	0.0684499	0.0629159	0.0547969	0.045017	0.0333973	0.0201475
0.0882199	0.103951	0.120866	0.132258	0.129392	0.110192	0.0792188	0.0456925	0.0200305
0.0834655	0.0972622	0.101141	0.0995888	0.0935119	0.0837363	0.0700307	0.0510904	0.0288359
0.0863361	0.0821998	0.0730075	0.0673125	0.0601419	0.053371	0.0441681	0.0342065	0.0217336
0.0731756	0.0611172	0.0581887	0.0558712	0.0519834	0.0469502	0.0394351	0.0284417	0.014657
0.0743819	0.0743423	0.0730807	0.0742831	0.0758381	0.0756722	0.0716658	0.0613103	0.0421338
0.0901251	0.0941379	0.0957493	0.0918535	0.0865403	0.0805812	0.0716962	0.0563687	0.0334787
0.092918	0.0985837	0.0932557	0.0824222	0.0691103	0.0541089	0.0385677	0.0241891	0.0118683
0.0903369	0.0991644	0.10339	0.103721	0.0999474	0.0918987	0.0776659	0.0593615	0.0358927
0.0809578	0.0927339	0.0995017	0.0982513	0.089237	0.077594	0.0668351	0.0573597	0.0427167
0.0860676	0.0913149	0.092058	0.0865268	0.0777924	0.0683857	0.0609193	0.051503	0.0332096
0.0613591	0.0401987	0.0311236	0.0233788	0.0179	0.0139453	0.0106711	0.00768983	0.00507506
0.0900026	0.102674	0.110018	0.108427	0.0981534	0.0810538	0.058608	0.0364824	0.0180079
0.0895032	0.0880394	0.0868848	0.0852644	0.0809171	0.0740757	0.0630803	0.04728	0.0250027
0.0900106	0.0806778	0.0788822	0.0754085	0.069158	0.0615217	0.0529526	0.0451839	0.0336678
0.0783927	0.0789226	0.0737431	0.0657767	0.0562749	0.0446342	0.0308077	0.0158301	0.00338953
0.088923	0.0961997	0.0916612	0.084423	0.0767423	0.0701876	0.063213	0.0530364	0.0354652
0.085682	0.0846263	0.0794091	0.0677935	0.0530516	0.0379455	0.0248873	0.0150732	0.00720298
0.093894	0.0949935	0.0951697	0.0891752	0.0810613	0.0729837	0.0637489	0.0505663	0.0302449
0.0613591	0.0401987	0.0311236	0.0233788	0.0179	0.0139453	0.0106711	0.00768983	0.00507506
0.0802115	0.0774512	0.0676842	0.0519585	0.033403	0.0192338	0.010068	0.00453085	0.00150678
0.0809939	0.0822015	0.0804345	0.070462	0.0523203	0.0344858	0.0208461	0.0109438	0.00434551
0.0915549	0.083314	0.0834063	0.0827096	0.0811467	0.0754685	0.0628796	0.0479275	0.0216874
0.0933647	0.0876893	0.0823818	0.080518	0.0771536	0.0691872	0.0569788	0.0410583	0.0235209
0.0842644	0.0795965	0.0738848	0.0675961	0.0609345	0.052796	0.044159	0.0300304	0.0146653
0.0233134	0.0105032	0.00556347	0.00313993	0.0018232	0.00106317	0.000604254	0.000317638	0.000137038
0.0828252	0.0865185	0.0898162	0.0886725	0.0821675	0.0702728	0.0539921	0.0350154	0.0171106
0.0674384	0.0609785	0.0512835	0.0379114	0.0250338	0.0146784	0.0075721	0.00326785	0.00112386
0.0769952	0.070571	0.0671945	0.0631556	0.0584494	0.0530557	0.0473927	0.0402822	0.0284856
0.0774437	0.0694352	0.0652404	0.059269	0.0519781	0.0443279	0.0359725	0.0272521	0.016011
0.0796282	0.0740947	0.0649824	0.0571399	0.0505557	0.0444287	0.0381482	0.0301379	0.0231958
0.0962243	0.073509	0.05789	0.0431547	0.0320699	0.0221668	0.0146259	0.00879869	0.00428778
0.0841204	0.0842508	0.0847518	0.082629	0.0800158	0.0762317	0.0678041	0.051643	0.0263808
0.0786815	0.0715683	0.0683039	0.064519	0.0590917	0.0512622	0.0408774	0.0277874	0.0136435
0.0794811	0.0756648	0.0679185	0.060056	0.0517333	0.0428514	0.0328397	0.0208101	0.00847563
0.0884672	0.0858476	0.0811245	0.0746486	0.0662866	0.0570779	0.0480942	0.037412	0.0234986
0.0855714	0.0782123	0.0773175	0.0738715	0.0688586	0.0627935	0.0557687	0.0466842	0.0330904
0.0862385	0.086566	0.0840298	0.0818162	0.0764941	0.0646377	0.0490115	0.0356835	0.0264771
0.0772993	0.0702682	0.0555068	0.0432225	0.0336378	0.0249158	0.0163713	0.00832718	0.00217277
0.0491961	0.0366537	0.031228	0.0285256	0.0267139	0.0247872	0.0220361	0.0178219	0.0116434
0.0851271	0.0783219	0.0684112	0.0575612	0.0472481	0.037035	0.027765	0.0190374	0.0110827
0.0858008	0.0910686	0.0987066	0.106518	0.113143	0.116792	0.114464	0.100693	0.0697825
0.0900104	0.0852696	0.0820511	0.0779274	0.0708663	0.0618733	0.0500679	0.0363636	0.0224999
0.0750601	0.0775982	0.0803459	0.0817511	0.0816438	0.0781544	0.0688822	0.0519214	0.0263235
0.0831354	0.0787766	0.0744455	0.0679633	0.0633288	0.0597289	0.0531928	0.0430486	0.0238199
0.0962243	0.073509	0.05789	0.0431547	0.0320699	0.0221668	0.0146259	0.00879869	0.00428778
0.0902713	0.0871824	0.0891793	0.0920478	0.0919399	0.0878404	0.075645	0.0534336	0.028
0.0901803	0.0860618	0.0807321	0.0773429	0.0716844	0.0634484	0.0545032	0.0426219	0.0282768
0.0822716	0.0764261	0.0703128	0.0662575	0.0632789	0.0611181	0.0580742	0.0496933	0.028503
0.0755095	0.0740544	0.0694743	0.0629141	0.0555175	0.0466791	0.0359033	0.0243492	0.0126834
0.0800473	0.0715865	0.0697624	0.0683169	0.0664951	0.0614355	0.0533351	0.0382511	0.0191195
0.0944327	0.085713	0.0792804	0.0680219	0.053983	0.039459	0.0256409	0.0145971	0.00651624
0.0962994	0.0869031	0.0823795	0.0773362	0.0711766	0.063801	0.0561426	0.0481994	0.0379436
0.0962243	0.073509	0.05789	0.0431547	0.0320699	0.0221668	0.0146259	0.00879869	0.00428778
0.0953226	0.0994284	0.0994849	0.0990374	0.0926677	0.0805045	0.0696037	0.0564948	0.0376741
0.0862744	0.084116	0.0853524	0.0832545	0.0797539	0.0736323	0.0643302	0.0503289	0.0298178
0.100517	0.0758805	0.0616369	0.0551132	0.0506227	0.0442172	0.0380093	0.0330969	0.0220489
0.0782519	0.0738827	0.0713117	0.0644514	0.0559265	0.0476558	0.0409195	0.0349043	0.023877
0.09992	0.0767869	0.0484137	0.0309109	0.0205061	0.0139587	0.00938014	0.00583011	0.00294507
0.0915035	0.0838728	0.0751324	0.070201	0.066724	0.0621367	0.0526543	0.0382576	0.0246444
0.0808597	0.0811536	0.0756556	0.0664447	0.0549252	0.0413478	0.0279893	0.0157521	0.00685742
0.0833431	0.0895317	0.0918978	0.0903753	0.0863815	0.0797611	0.0696194	0.0537971	0.0314964
0.0760822	0.0684464	0.0634991	0.0642613	0.067794	0.0709105	0.0696913	0.0600217	0.0391012
0.091337	0.0993057	0.0959931	0.0902027	0.0851977	0.0776216	0.0662243	0.0508534	0.0304784
0.0498788	0.0256688	0.0156165	0.0104472	0.0071411	0.00481186	0.00312216	0.00187636	0.000939867
0.0825059	0.0806377	0.0798988	0.0780341	0.0732076	0.0665445	0.0580671	0.0465858	0.0272145
0.0776393	0.0705554	0.0640243	0.0622114	0.0646986	0.0689909	0.070744	0.064626	0.0465129
0.0983462	0.09822	0.0934659	0.0847584	0.0697108	0.0507211	0.0305919	0.013378	0.000266239
0.0912287	0.0931978	0.0891999	0.085091	0.0792901	0.0699246	0.0564157	0.039514	0.0213805
0.0859935	0.0863378	0.088146	0.0904406	0.0909195	0.0859414	0.073957	0.0563768	0.0360787
0.0929072	0.0851881	0.0848122	0.085726	0.0839363	0.0785824	0.0708083	0.0566207	0.0347978
0.0644912	0.0479058	0.0414042	0.0353441	0.029884	0.023138	0.0160078	0.0095214	0.00453239
0.101722	0.0864149	0.0771308	0.071996	0.0685043	0.0652216	0.0606218	0.0521506	0.0360172
0.0919243	0.103842	0.113034	0.113439	0.105741	0.0952013	0.0857972	0.0738591	0.0477501
0.0905664	0.0794668	0.0792419	0.0774215	0.0767023	0.0722878	0.0600683	0.0441999	0.0254085
0.0790492	0.068665	0.0628473	0.0643844	0.061467	0.054445	0.046099	0.038354	0.0268086
0.077003	0.0793044	0.0811938	0.0800481	0.0743428	0.0659103	0.0565728	0.0452003	0.0280945
0.083668	0.0733969	0.0703561	0.0690571	0.067388	0.0664708	0.0665632	0.0638574	0.0487763
0.0498788	0.0256688	0.0156165	0.0104472	0.0071411	0.00481186	0.00312216	0.00187636	0.000939867
0.0896944	0.0797206	0.0725515	0.0676309	0.0628547	0.0564782	0.0465066	0.0328089	0.0170225
0.0771892	0.0718407	0.0686094	0.0661289	0.0631981	0.0593775	0.0560571	0.0511291	0.0386476
0.0833323	0.0793783	0.0792415	0.0765498	0.0704429	0.0626168	0.051067	0.0361926	0.0191138
0.0783692	0.0626564	0.0528884	0.0455053	0.0384447	0.0310262	0.0230686	0.0144148	0.00495403
0.0935502	0.086312	0.0917273	0.0883748	0.0808174	0.072303	0.063803	0.0508153	0.0376484
0.0957986	0.0958446	0.0970028	0.0963221	0.0930582	0.0868947	0.0764525	0.060299	0.0380276
0.0840522	0.0771738	0.07171	0.0684633	0.0650263	0.0592328	0.0525913	0.0420678	0.0290611
0.0498788	0.0256688	0.0156165	0.0104472	0.0071411	0.00481186	0.00312216	0.00187636	0.000939867
0.0918847	0.0879903	0.0878174	0.088756	0.0944328	0.0989145	0.100663	0.0949238	0.0707208
0.0959606	0.0876723	0.0840735	0.080036	0.0759898	0.0728774	0.0678123	0.0614914	0.0535023
0.0726319	0.0516987	0.0436103	0.0379054	0.0328955	0.0257602	0.017472	0.00984641	0.00425631
0.133302	0.117357	0.0881875	0.0659882	0.0490005	0.035435	0.0242585	0.0149536	0.00738591
0.120308	0.120591	0.109873	0.0914016	0.0723378	0.0535728	0.0360155	0.0204069	0.00818377
0.0825526	0.0870997	0.0878727	0.0846691	0.07567	0.0611505	0.0439094	0.0273572	0.0132332
0.0851152	0.0742935	0.064848	0.0596006	0.0555258	0.050922	0.0442302	0.0352436	0.026096
0.0826983	0.0642626	0.052873	0.0462743	0.0407738	0.0342527	0.0271855	0.0186353	0.0100496
0.0827246	0.0787603	0.0747303	0.0700217	0.0639134	0.0569207	0.0499788	0.0397625	0.020881
0.0276139	0.0164566	0.0116845	0.00838458	0.00607483	0.00436769	0.00302566	0.00192234	0.000994286
0.0731308	0.06178	0.0534825	0.0491024	0.0471833	0.0464618	0.0456928	0.039385	0.0324335
0.0511965	0.0322476	0.0249349	0.0204152	0.0164782	0.0121622	0.00809871	0.00495079	0.00237607
0.0799567	0.0603127	0.0468222	0.036209	0.0264845	0.0188759	0.0131424	0.0080742	0.00388253
0.0896136	0.0798021	0.0686083	0.0569545	0.0448737	0.0327116	0.022317	0.0136111	0.0063194
0.0762579	0.0614656	0.046877	0.0372879	0.0318956	0.0277992	0.0225407	0.0152897	0.00699349
0.073729	0.0540966	0.0462058	0.0415581	0.0405392	0.0429147	0.0423853	0.036219	0.0235393
0.030973	0.0196327	0.0150437	0.0127044	0.0107297	0.00852999	0.00618393	0.00389778	0.00192362
0.0998206	0.0845501	0.0680223	0.057168	0.0489388	0.0414805	0.0342222	0.0258718	0.0160811
0.11076	0.0900341	0.0734207	0.0651924	0.0574191	0.0470235	0.0350637	0.0202011	0.00844129
0.121506	0.108481	0.0882203	0.0796716	0.0765041	0.0799878	0.0746335	0.0594291	0.0375884
0.0933995	0.107211	0.106782	0.0934012	0.0760495	0.0576855	0.039789	0.0238563	0.0111818
0.0731633	0.0635422	0.0609101	0.0585319	0.0541491	0.0470692	0.0378601	0.0272627	0.0162488
0.0833216	0.0595242	0.0501297	0.0441707	0.0366083	0.0278453	0.0177751	0.00977796	0.00428902
0.0276139	0.0164566	0.0116845	0.00838458	0.00607483	0.00436769	0.00302566	0.00192234	0.000994286
0.095693	0.102298	0.0985479	0.0893816	0.075293	0.059449	0.0432907	0.0279609	0.0145024
0.0809336	0.0817845	0.0763884	0.0742579	0.0747317	0.0718992	0.0686684	0.0680327	0.0555367
0.0674012	0.0532254	0.042853	0.0388482	0.0339308	0.0264366	0.0186638	0.011379	0.00520885
0.0974018	0.0784993	0.0582665	0.045443	0.0363118	0.0294521	0.0230738	0.0159833	0.0084438
0.0994472	0.0868097	0.0729125	0.0622475	0.0528522	0.0447483	0.0386633	0.0293767	0.021667
0.10025	0.0988541	0.0910208	0.0850035	0.0796506	0.0725054	0.0680641	0.054505	0.0337844
0.0882259	0.105563	0.118402	0.125437	0.124398	0.114085	0.0975426	0.0750272	0.0466862
0.0276139	0.0164566	0.0116845	0.00838458	0.00607483	0.00436769	0.00302566	0.00192234	0.000994286
0.0999719	0.0856361	0.0721304	0.0619971	0.0540846	0.0438201	0.0349225	0.0250192	0.0131797
0.110569	0.13554	0.137667	0.1153	0.0818583	0.0513656	0.0280134	0.0129938	0.0045836
0.0153119	0.00344619	0.0010879	0.000436502	0.000197121	9.36244e-05	4.45759e-05	1.9996e-05	7.45914e-06
0.0864674	0.0888308	0.0867235	0.0867378	0.0881959	0.0878419	0.0827473	0.0708571	0.0473935
0.0789841	0.0727161	0.0684823	0.0635442	0.0575041	0.0514668	0.0455803	0.0393589	0.0296377
0.0792951	0.0750448	0.0678369	0.0613401	0.0555217	0.0488686	0.0415585	0.0329074	0.0202233
0.0751225	0.0628036	0.0551202	0.0494816	0.0459125	0.0423661	0.0393312	0.0349758	0.0265809
0.0881296	0.0906269	0.0877617	0.081558	0.0702031	0.0536498	0.0348847	0.0190978	0.0078944
0.0883935	0.0882177	0.0774665	0.0626197	0.0487752	0.0363939	0.0255092	0.0160617	0.00810875
0.0914936	0.0920186	0.0904575	0.0827437	0.0763814	0.0681248	0.0615309	0.0521962	0.0360729
0.0893209	0.0686918	0.0584764	0.0526988	0.0457176	0.0381816	0.0292014	0.0216605	0.0111587
0.0901647	0.0788485	0.0726238	0.0655709	0.0580594	0.0483804	0.0390286	0.0294141	0.0183538
0.0974837	0.0930303	0.0978074	0.104123	0.104288	0.0968347	0.0804698	0.0585444	0.0335897
0.110056	0.105687	0.101708	0.0964518	0.0899797	0.0811564	0.0673774	0.0518969	0.0291925
0.0957954	0.0850231	0.0743572	0.0668153	0.05811	0.0475291	0.0338567	0.0184408	0.00664805
0.0876613	0.0770773	0.0664037	0.0592423	0.052371	0.0453113	0.0358646	0.0286841	0.0212709
0.0664755	0.0669589	0.068198	0.0701974	0.0721068	0.0720352	0.0681356	0.0581514	0.0398483
0.095019	0.0919809	0.0862069	0.0828609	0.0786284	0.0743223	0.0671454	0.0536585	0.0363459
0.0927267	0.0914118	0.0822658	0.0719818	0.0609094	0.0489961	0.0373225	0.0256912	0.0142408
0.0874799	0.0952635	0.0998188	0.10214	0.10101	0.0967236	0.0878314	0.0716972	0.0465723
0.0961321	0.0965336	0.104953	0.118018	0.125177	0.120228	0.0996445	0.0671589	0.0318299
0.105675	0.0911757	0.0846569	0.0808855	0.0789402	0.0793748	0.0778453	0.0670289	0.0397214
0.0883935	0.0882177	0.0774665	0.0626197	0.0487752	0.0363939	0.0255092	0.0160617	0.00810875
0.0831982	0.090012	0.101697	0.106225	0.110315	0.103127	0.0906814	0.0649169	0.0335211
0.0935014	0.0874733	0.0813756	0.0738152	0.0624325	0.0516499	0.039682	0.0277358	0.0154208
0.0899396	0.100586	0.103088	0.0965489	0.0816547	0.061808	0.040166	0.0215586	0.00845051
0.0976848	0.0895981	0.0734434	0.0559383	0.0417485	0.0350278	0.0342733	0.0312051	0.0178687
0.107103	0.102507	0.0917875	0.0830308	0.0779075	0.073439	0.0653048	0.0491538	0.0263318
0.111985	0.103336	0.0907889	0.0796618	0.07376	0.0676773	0.062886	0.0527679	0.0344766
0.110213	0.122797	0.118822	0.110538	0.100471	0.0882589	0.0758662	0.0608743	0.0394795
0.0883935	0.0882177	0.0774665	0.0626197	0.0487752	0.0363939	0.0255092	0.0160617	0.00810875
0.123855	0.0897002	0.0687844	0.0572433	0.0446735	0.0387386	0.0328151	0.0231121	0.00811098
0.146307	0.122732	0.081865	0.0492703	0.0286317	0.0161076	0.00941372	0.00493448	0.000887914
0.0991692	0.0908656	0.0771428	0.0670186	0.0519016	0.0375959	0.0240568	0.0121147	0.00341905
0.0881043	0.0886704	0.080672	0.0733405	0.0680308	0.0618464	0.0550091	0.0480585	0.037253
0.0876443	0.0903287	0.089374	0.0855746	0.0788005	0.07064	0.0638427	0.0568805	0.0429515
0.0652231	0.0538737	0.0434856	0.0351985	0.0286155	0.0224189	0.0151933	0.00820912	0.00388823
0.0874577	0.0768435	0.0744293	0.0719663	0.0696248	0.0652677	0.057914	0.0486466	0.0348773
0.0863254	0.0593381	0.0394414	0.0251804	0.0174571	0.0124996	0.00865246	0.00511631	0.00248351
0.109752	0.114758	0.105006	0.0765416	0.0463035	0.0243532	0.0109677	0.00409793	0.0011521
0.102888	0.0863632	0.0773628	0.0695711	0.063176	0.0547351	0.042847	0.0260528	0.0141972
0.0864037	0.0811856	0.0810901	0.0776198	0.065245	0.0459264	0.0264767	0.0108238	0.00236336
0.113513	0.0843076	0.0748732	0.0711539	0.068888	0.0674115	0.0636925	0.0548495	0.0392788
0.107744	0.103185	0.101845	0.106752	0.113951	0.11953	0.117056	0.100749	0.0655953
0.105034	0.0966876	0.0899668	0.0908828	0.0914577	0.0863014	0.0684277	0.0475862	0.0265285
0.0785293	0.0816667	0.078631	0.0681477	0.0545587	0.0393287	0.0252689	0.0137904	0.00574017
0.125116	0.120878	0.115673	0.113604	0.11244	0.109658	0.10368	0.0910335	0.0584817
0.12293	0.111228	0.103548	0.105219	0.103435	0.100013	0.084015	0.0580018	0.0307278
0.108772	0.115925	0.111488	0.111014	0.10296	0.095684	0.0783252	0.0581282	0.0348643
0.100077	0.097892	0.0934396	0.0845294	0.0697389	0.0491278	0.0299252	0.0143524	0.00426464
0.0918739	0.0923441	0.0877256	0.0712976	0.0516598	0.0335676	0.0198665	0.010293	0.00425666
0.129793	0.103213	0.0830258	0.0689404	0.0596665	0.0520513	0.0417383	0.0239804	0.00689782
0.0863254	0.0593381	0.0394414	0.0251804	0.0174571	0.0124996	0.00865246	0.00511631	0.00248351
0.114122	0.132951	0.144772	0.151617	0.149282	0.136806	0.111179	0.0783073	0.0430346
0.124102	0.11509	0.110951	0.0988282	0.086926	0.0757959	0.0620292	0.0408882	0.0215837
0.123906	0.0997161	0.0789753	0.0661891	0.0569657	0.048882	0.040614	0.02779	0.0115989
0.0953588	0.0916319	0.091655	0.0892231	0.0844475	0.0736957	0.0606731	0.0414699	0.0186016
0.109983	0.11037	0.100774	0.0780428	0.0527286	0.031973	0.0175642	0.00866914	0.0034272
0.0865605	0.071595	0.0661412	0.0588499	0.0521146	0.0460583	0.0386677	0.0303575	0.0202701
0.0810427	0.0829545	0.0803713	0.0760375	0.0645229	0.0452405	0.0244862	0.00852859	0.00098836
0.0863254	0.0593381	0.0394414	0.0251804	0.0174571	0.0124996	0.00865246	0.00511631	0.00248351
0.0999937	0.046269	0.0218352	0.0141497	0.00973956	0.00656348	0.00428341	0.0025347	0.00122615
0.06231	0.0300343	0.0193109	0.0147529	0.0115351	0.00864363	0.0059907	0.00367512	0.00177797
0.0847	0.086529	0.0826398	0.075077	0.0666553	0.0587413	0.0498051	0.0377322	0.0225694
0.0939039	0.0935703	0.0838703	0.0723656	0.0601613	0.0490026	0.0371471	0.0267198	0.0136636
0.0872249	0.0737918	0.0669592	0.0593108	0.0507781	0.0418893	0.0354187	0.0240208	0.0106511
0.090276	0.0702328	0.0597122	0.0444588	0.0294087	0.0168689	0.00820066	0.00302511	0.00050128
0.0187654	0.00326803	0.000789806	0.000246493	8.56237e-05	3.07545e-05	1.08838e-05	3.55952e-06	9.45031e-07
0.101923	0.0937384	0.109531	0.131594	0.14418	0.139114	0.117696	0.0770522	0.0370342
0.136835	0.122863	0.0908874	0.0739062	0.0614134	0.049776	0.0373116	0.0270547	0.0161131
0.103785	0.0932804	0.086105	0.0798015	0.0718064	0.061654	0.0495598	0.0358498	0.0209537
0.101742	0.103162	0.0857999	0.0627385	0.0419843	0.0262397	0.014926	0.00732606	0.0027835
0.117522	0.138462	0.149026	0.13588	0.110725	0.0819047	0.0520893	0.0279071	0.0109091
0.102132	0.108524	0.108322	0.103565	0.0883109	0.0809346	0.0655994	0.0620492	0.0442121
0.104271	0.0975146	0.0812067	0.0677054	0.0533043	0.0393191	0.0266835	0.015787	0.00731506
0.0938947	0.0550815	0.0339784	0.0218394	0.0142403	0.00925244	0.00586884	0.00348882	0.00172218
0.101079	0.107136	0.115454	0.117842	0.111036	0.0953799	0.074342	0.0512454	0.0280591
0.0776671	0.0437937	0.0292087	0.0216775	0.0169953	0.0135187	0.010525	0.00763038	0.00456623
0.0867865	0.0659227	0.0561847	0.0483463	0.0409474	0.0324681	0.024498	0.0156991	0.00797999
0.0919825	0.0932377	0.0729558	0.049474	0.0299141	0.0169037	0.00866251	0.00379871	0.00125997
0.110554	0.112455	0.108634	0.11001	0.103997	0.0849088	0.0615582	0.0389402	0.0189218
0.0187654	0.00326803	0.000789806	0.000246493	8.56237e-05	3.07545e-05	1.08838e-05	3.55952e-06	9.45031e-07
0.095951	0.074905	0.0588166	0.0475697	0.0361053	0.0277363	0.0203645	0.0151273	0.0086709
0.109735	0.0813612	0.0632656	0.0531516	0.0438379	0.0354663	0.0249504	0.0147858	0.00680621
0.0737321	0.0482298	0.0415286	0.0319884	0.0194474	0.00928494	0.0027628	8.07839e-05	1.56595e-05
0.0812941	0.0821645	0.0786898	0.0686889	0.0580974	0.0507316	0.0453216	0.0381267	0.0258782
0.122906	0.134229	0.140876	0.140947	0.129661	0.101836	0.0694762	0.03924	0.0161682
0.0794318	0.0591414	0.0537162	0.0479703	0.0452066	0.0424814	0.0386488	0.0276434	0.0151493
0.0889273	0.0738777	0.0633148	0.0553155	0.0457106	0.0359432	0.0274064	0.0217206	0.0157178
0.0187654	0.00326803	0.000789806	0.000246493	8.56237e-05	3.07545e-05	1.08838e-05	3.55952e-06	9.45031e-07
0.0912075	0.122614	0.169981	0.212014	0.236818	0.214099	0.170208	0.119854	0.0668975
0.0563095	0.0556656	0.0529939	0.0455045	0.0364136	0.0282004	0.021206	0.0144973	0.0075015
0.060848	0.0424824	0.032323	0.0248035	0.0192292	0.0150055	0.0115104	0.00837647	0.00526196
0.0551625	0.0281601	0.0188941	0.0135384	0.00983304	0.00689116	0.00428197	0.00250038	0.00121352
0.0837124	0.0540703	0.0385763	0.028757	0.0218764	0.0169321	0.0129289	0.00933323	0.00510687
1.36955e-32	2.01697e-31	1.49745e-30	2.78661e-30	3.09376e-31	6.06095e-31	3.18196e-30	6.89133e-32	1.36955e-32
0.0785878	0.0441958	0.0310029	0.0226857	0.0161946	0.0112143	0.00745301	0.00450954	0.00220801
0.0133683	0.00900565	0.00810019	0.00724314	0.00613908	0.00481736	0.00341852	0.00212038	0.0010617
0.0819898	0.0404773	0.0193159	0.0102465	0.00583557	0.0035195	0.00199024	0.000969284	0.000438864
0.068108	0.0378697	0.0224772	0.0140502	0.00929031	0.00617215	0.00395249	0.00230685	0.00108621
0.0231297	0.0134461	0.0104503	0.00820691	0.00647353	0.00509549	0.00386798	0.0026725	0.0014905
0.167884	0.128297	0.0852322	0.0612922	0.0435649	0.0312823	0.0215922	0.0134336	0.00666073
0.0150224	0.00919074	0.00832978	0.00754264	0.00647662	0.00514123	0.00367471	0.00227338	0.00111441
0.0902412	0.139088	0.189001	0.230168	0.240999	0.20435	0.160469	0.11186	0.061888
0.0967704	0.0565439	0.0321464	0.0186404	0.0103501	0.0067341	0.00466775	0.00293452	0.00147607
0.0778646	0.0468591	0.0252348	0.0128123	0.00620397	0.00285294	0.00122354	0.000468428	0.000142998
0.123001	0.156778	0.14076	0.11843	0.0941406	0.0704806	0.0489132	0.0301776	0.0148055
0.0633575	0.031992	0.021405	0.0149543	0.0106979	0.00755118	0.00509202	0.00311638	0.0015399
0.106687	0.0520595	0.0322936	0.0234245	0.0182878	0.0143023	0.0100862	0.00621162	0.00296326
8.2173e-33	2.01697e-31	1.1662e-30	2.78661e-30	1.11376e-31	6.06861e-31	2.31479e-30	7.98386e-32	1.36955e-32
0.00184231	5.03344e-05	1.74254e-06	6.79729e-08	2.87529e-09	1.26915e-10	5.56968e-12	2.27251e-13	7.5813e-15
0.0616676	0.0336291	0.0180369	0.0101946	0.00602214	0.00359372	0.00207417	0.00108976	0.000460987
0.0884007	0.059934	0.045396	0.0327083	0.0220456	0.0139385	0.00861244	0.00534052	0.00251614
0.0917562	0.0638179	0.0427436	0.0303179	0.0232356	0.0186203	0.0147838	0.010849	0.00646238
0.119619	0.0717385	0.0446702	0.0304449	0.0211461	0.0156428	0.0104271	0.00647266	0.00308382
0.12547	0.135861	0.119715	0.0788676	0.0455145	0.0238265	0.0119284	0.00621729	0.00411905
0.113659	0.11244	0.091007	0.0701129	0.0529006	0.038725	0.0268633	0.0168296	0.00847821
1.36955e-32	2.01697e-31	1.24513e-30	2.8506e-30	3.09376e-31	6.06861e-31	2.79664e-30	3.02546e-32	1.36955e-32
0.097631	0.0950517	0.0961325	0.0969775	0.0973721	0.0952858	0.0894608	0.0770196	0.053155
0.08164	0.0931088	0.095336	0.0898242	0.0820007	0.0741865	0.0653906	0.052351	0.0314738
0.0486371	0.0321383	0.0239983	0.019485	0.0156851	0.0122962	0.0091683	0.00599468	0.00328532
0.0951986	0.0894723	0.0828637	0.0783502	0.0744364	0.069009	0.060953	0.047515	0.0281154
0.00590888	0.00321393	0.00279226	0.00244581	0.00205945	0.00162214	0.00115293	0.000693235	0.000305749
0.103976	0.0740329	0.0600492	0.0505366	0.0439889	0.0370454	0.0309685	0.0246763	0.0144709
0.0927678	0.0464963	0.0286356	0.0229111	0.0201188	0.0161413	0.0111832	0.00597968	0.00188327
0.11831	0.0877898	0.0569852	0.0379746	0.0253625	0.0169216	0.0107954	0.00750215	0.00525744
0.082168	0.049126	0.039069	0.0336109	0.0292001	0.0245378	0.018868	0.0131814	0.00639096
0.0951331	0.0736895	0.0565527	0.0434361	0.0334113	0.0253815	0.0182486	0.0110771	0.00553569
0.138815	0.100929	0.0711056	0.0550102	0.0464209	0.0410381	0.0356694	0.0289325	0.0188503
0.0901367	0.057878	0.042975	0.0328832	0.0264594	0.0231492	0.0203024	0.0185317	0.0136549
0.121212	0.129025	0.143917	0.160126	0.169247	0.156545	0.137424	0.109358	0.0703189
0.159508	0.140556	0.116752	0.0897476	0.0679383	0.0551948	0.0450269	0.0317233	0.0162572
0.0747267	0.119854	0.177361	0.202265	0.218137	0.204814	0.159823	0.107068	0.0542429
0.0044055	0.000284581	2.0552e-05	1.53663e-06	1.12647e-07	7.7354e-09	4.70715e-10	2.29971e-11	7.08337e-13
0.104432	0.076261	0.0626203	0.0523284	0.0442425	0.0382649	0.0311427	0.0231744	0.0138079
0.102827	0.0565781	0.0409515	0.0346484	0.0283943	0.0227857	0.0164162	0.00924108	0.00383884
0.00590888	0.00321393	0.00279226	0.00244581	0.00205945	0.00162214	0.00115293	0.000693235	0.000305749
0.0595429	0.0958556	0.111252	0.113579	0.108826	0.0976522	0.0806279	0.058503	0.0331209
0.13158	0.134195	0.131018	0.128376	0.121649	0.106115	0.0857552	0.0615916	0.0346417
0.0896988	0.0541298	0.0422858	0.0341616	0.0284923	0.0241541	0.0219471	0.017499	0.0114832
0.134731	0.114506	0.0898168	0.0755927	0.0703654	0.0705771	0.071309	0.0664523	0.0493733
0.13684	0.110781	0.07997	0.0553003	0.0386337	0.0268986	0.0171273	0.00988017	0.00369744
0.0913282	0.0961249	0.108164	0.112348	0.115456	0.114781	0.101036	0.0764616	0.044404
0.00928042	0.00137818	0.000281236	6.95702e-05	1.93478e-05	5.6542e-06	1.60417e-06	3.83307e-07	5.14087e-08
0.00590888	0.00321393	0.00279226	0.00244581	0.00205945	0.00162214	0.00115293	0.000693235	0.000305749
0.070252	0.0654407	0.0511045	0.0362998	0.024348	0.0142013	0.00598767	0.00122886	0.000130161
0.0816614	0.085583	0.0864484	0.0839644	0.0781947	0.0692349	0.0568091	0.0414173	0.0240627
0.0890921	0.0904252	0.0868573	0.0811752	0.0721437	0.0599871	0.044507	0.0247155	0.00642774
0.0662437	0.044303	0.0288309	0.0194204	0.0132732	0.00898704	0.00583996	0.00345205	0.00164588
0.0886065	0.0926288	0.089813	0.0809287	0.0748775	0.0700467	0.0615485	0.0459096	0.0282302
0.0982544	0.0870512	0.0801	0.075279	0.0707861	0.0657776	0.0584702	0.0471157	0.0291894
0.0951425	0.105248	0.117126	0.132066	0.13709	0.130213	0.118758	0.104284	0.074281
0.0853626	0.0802597	0.0815687	0.0885587	0.0975276	0.101909	0.0972972	0.0781415	0.0447521
0.0966608	0.0991768	0.108708	0.115719	0.118563	0.117215	0.11092	0.097514	0.0720007
0.0871471	0.0858451	0.0820754	0.0777601	0.0716782	0.0652152	0.0554951	0.0421204	0.0240688
0.0746611	0.082221	0.0731622	0.0562364	0.0400294	0.0255895	0.0138877	0.00597535	0.00205455
0.0775287	0.0632874	0.052835	0.0443065	0.037262	0.0315587	0.0263234	0.0193124	0.0107948
0.0963688	0.0979638	0.0984672	0.0899818	0.0755358	0.0584115	0.0373772	0.0184967	0.00567769
0.0872445	0.0781807	0.0738191	0.0666514	0.0572201	0.0455698	0.0324761	0.0188671	0.00757363
0.0904511	0.0860799	0.0850156	0.0859259	0.0849759	0.0839824	0.0811869	0.0712088	0.0487645
0.0963799	0.0970683	0.0894287	0.0828425	0.0780974	0.0708379	0.05949	0.0446902	0.0255573
0.0781398	0.0803091	0.0794929	0.0756499	0.069826	0.063029	0.0540951	0.0388631	0.0190486
0.0662437	0.044303	0.0288309	0.0194204	0.0132732	0.00898704	0.00583996	0.00345205	0.00164588
0.0804788	0.0759973	0.0729111	0.0704078	0.0664381	0.0593158	0.0472243	0.0314651	0.0155971
0.0972304	0.0846125	0.0716594	0.0585386	0.0470048	0.0375666	0.0293158	0.0214211	0.0126928
0.0840205	0.0868426	0.0832866	0.0741831	0.0632546	0.0527608	0.0436183	0.0355646	0.0247476
0.0825011	0.0743848	0.0643131	0.0549325	0.0447525	0.034081	0.0232451	0.0136582	0.00565003
0.0990542	0.0958012	0.0878995	0.0780234	0.0666394	0.0585667	0.048536	0.0348373	0.0197032
0.0510335	0.0405943	0.0274045	0.0158173	0.00814585	0.00370545	0.00142702	0.000381137	2.5521e-06
0.0813156	0.0819333	0.083121	0.0819119	0.0763861	0.0666949	0.0520808	0.033505	0.016276
0.0662437	0.044303	0.0288309	0.0194204	0.0132732	0.00898704	0.00583996	0.00345205	0.00164588
0.0811579	0.072567	0.0614274	0.0515188	0.0429706	0.0354261	0.0290953	0.0229673	0.0151665
0.0764635	0.0855434	0.0859053	0.0722971	0.0513567	0.0301622	0.0137161	0.00484966	0.00115902
0.0730712	0.0536796	0.0383961	0.0292276	0.0224826	0.0172307	0.0127086	0.00876914	0.00534101
0.0778581	0.0883742	0.0909706	0.0946637	0.0933003	0.082979	0.0631964	0.0364594	0.0144319
0.0762164	0.0590515	0.0455503	0.0371182	0.0312358	0.0262532	0.0212186	0.0155593	0.00911694
0.0823187	0.0933347	0.0984689	0.103153	0.109347	0.11153	0.10242	0.0778506	0.0438238
0.0806922	0.0989192	0.111934	0.117009	0.113433	0.102941	0.087047	0.0654229	0.0383013
0.0763669	0.0977952	0.114346	0.123105	0.127073	0.127654	0.122959	0.10526	0.0760301
0.0792356	0.0870026	0.0899571	0.0865383	0.0794222	0.0675857	0.0520667	0.035389	0.0191874
0.0745431	0.0771745	0.0758889	0.0754561	0.074059	0.070418	0.0634732	0.0521629	0.034349
0.0779371	0.0722267	0.0689323	0.0641449	0.0577519	0.0494078	0.0394743	0.0277696	0.0154095
0.079338	0.0822267	0.0826852	0.0771725	0.0647657	0.0479684	0.030819	0.0163697	0.00613631
0.079726	0.0812422	0.0752935	0.0673661	0.0591194	0.0515224	0.0440823	0.0354298	0.0221337
0.0816568	0.0940158	0.100162	0.0991719	0.0926628	0.082761	0.0710384	0.0552829	0.0316343
0.0937588	0.0919048	0.0898031	0.0868773	0.0830795	0.0758918	0.0651944	0.0510532	0.0321738
0.0751592	0.0744571	0.0718348	0.0686917	0.0638816	0.0561537	0.0458037	0.0316186	0.016239
0.0730712	0.0536796	0.0383961	0.0292276	0.0224826	0.0172307	0.0127086	0.00876914	0.00534101
0.0926662	0.0976754	0.0930554	0.0827725	0.0709681	0.060422	0.0525577	0.0458419	0.035403
0.0839536	0.0835338	0.0822708	0.0774885	0.0670695	0.0516193	0.0353791	0.0213872	0.010169
0.0814866	0.0930936	0.102967	0.104951	0.0993789	0.0866225	0.066631	0.042682	0.0214642
0.0792027	0.0823521	0.0792192	0.0706479	0.059204	0.04499	0.0303262	0.0186685	0.0094865
0.0867285	0.0889809	0.0871462	0.0835503	0.0780138	0.0720802	0.0641508	0.0564354	0.0429844
0.0764944	0.087833	0.091329	0.0840418	0.0694358	0.0499752	0.0297187	0.0125167	0.00222671
0.0772413	0.082886	0.0769077	0.0638225	0.0472715	0.0308042	0.0179781	0.00907369	0.00351687
0.0730712	0.0536796	0.0383961	0.0292276	0.0224826	0.0172307	0.0127086	0.00876914	0.00534101
0.0709042	0.0744396	0.0769919	0.0821966	0.0882892	0.0924794	0.0910865	0.0786219	0.0517152
0.0356026	0.0195434	0.0138547	0.0101992	0.0072098	0.00480642	0.00301466	0.00176637	0.000904064
0.0899196	0.0865407	0.0790463	0.0787576	0.0717575	0.0674567	0.0574785	0.0486558	0.0311335
0.0796485	0.0778974	0.0769332	0.0703216	0.0589269	0.0428814	0.0241644	0.00838719	0.00014882
0.0737815	0.0698374	0.0607924	0.0509645	0.04208	0.0336073	0.0254875	0.017278	0.00933007
0.087995	0.0956249	0.0989973	0.101382	0.0984006	0.0892743	0.0754312	0.0548385	0.0306858
0.106191	0.1151	0.114	0.112203	0.109361	0.103319	0.0917405	0.0725206	0.0430084
0.0649626	0.0535479	0.0543548	0.0579757	0.0621812	0.0642196	0.067045	0.0633937	0.0417195
0.0514773	0.0368594	0.0313882	0.0274914	0.0227524	0.0170967	0.0113059	0.00713994	0.00367479
0.0437168	0.0284313	0.0206786	0.0151579	0.0110691	0.00807972	0.00585343	0.00402816	0.00236032
0.0844196	0.0887799	0.0932165	0.0938931	0.0894966	0.0823542	0.0688862	0.0508407	0.0292625
0.0509009	0.0341559	0.0256508	0.0200859	0.015937	0.0130085	0.0106082	0.00796443	0.00477857
0.0420948	0.0322165	0.0250639	0.0195331	0.0153909	0.0115615	0.00788738	0.00506424	0.00263748
0.0655385	0.0638775	0.0597345	0.0560462	0.0542292	0.0522428	0.0486846	0.0407318	0.0266002
0.0685737	0.0703593	0.0664971	0.0570261	0.0438963	0.0290156	0.0156146	0.00612939	0.00028332
0.0356026	0.0195434	0.0138547	0.0101992	0.0072098	0.00480642	0.00301466	0.00176637	0.000904064
0.0437273	0.0321514	0.0255237	0.0199319	0.0156783	0.0124323	0.0094316	0.0066845	0.00384924
0.0809388	0.078043	0.0766115	0.0728765	0.0668807	0.0583063	0.04686	0.0317295	0.0156082
0.0837678	0.0776901	0.0760242	0.0756957	0.0750096	0.0747214	0.0727767	0.0644451	0.0441187
0.0651725	0.052412	0.0449365	0.0391415	0.0335856	0.0275334	0.0203764	0.0122174	0.0049547
0.0723263	0.0613763	0.0560438	0.0548786	0.0539189	0.0516862	0.0473673	0.0405745	0.0320739
0.106689	0.0897101	0.0753574	0.0693975	0.0687869	0.069556	0.0704011	0.063456	0.042765
0.0612771	0.0568992	0.0541875	0.0494329	0.0425404	0.0350705	0.0270183	0.0183904	0.00889677
0.0356026	0.0195434	0.0138547	0.0101992	0.0072098	0.00480642	0.00301466	0.00176637	0.000904064
0.0827633	0.0708437	0.0538658	0.0397464	0.0290489	0.0207118	0.0140456	0.00863001	0.00427774
0.0781738	0.0804114	0.0842454	0.0826042	0.0788242	0.0710983	0.057478	0.0392359	0.0170274
0.0855298	0.0826145	0.081408	0.0837128	0.088385	0.0939117	0.0966483	0.0890526	0.0624579
0.0881102	0.0867212	0.0847412	0.0780835	0.067394	0.0529835	0.0353205	0.0183094	0.00495252
0.0849402	0.0774385	0.0654964	0.0502919	0.0332488	0.0188319	0.00937358	0.00401305	0.00133246
0.0803994	0.0851197	0.0873667	0.0855516	0.0795811	0.0662158	0.0494216	0.0311002	0.011788
0.102373	0.0981073	0.0904018	0.0823932	0.0759238	0.0678203	0.0565159	0.0428633	0.0218485
0.0911683	0.0736524	0.0641518	0.0561356	0.0501746	0.0434112	0.0352867	0.0258762	0.0176533
0.08693	0.0604414	0.0419102	0.0296591	0.0217107	0.016037	0.0116757	0.00825582	0.00550655
0.0776301	0.0736715	0.0600294	0.0437603	0.0274599	0.0143056	0.00564214	0.00132525	0.000343554
0.104582	0.0796807	0.0619134	0.0503436	0.0411167	0.0324688	0.0241659	0.0162254	0.00933567
0.0974199	0.0891144	0.0831927	0.0799782	0.0775332	0.0729304	0.0639972	0.0534609	0.0382834
0.0850127	0.0835397	0.0859862	0.0807592	0.0670084	0.0474414	0.027198	0.012877	0.00448884
0.0865409	0.0864688	0.0878846	0.0883556	0.0853714	0.0767746	0.0643132	0.0484552	0.0284684
0.0827633	0.0708437	0.0538658	0.0397464	0.0290489	0.0207118	0.0140456	0.00863001	0.00427774
0.0916656	0.0824294	0.0771811	0.0735552	0.0686503	0.0621219	0.0550882	0.0460715	0.0335457
0.0825771	0.0804566	0.0773923	0.0692759	0.0587216	0.048923	0.0388667	0.0282391	0.0166305
0.0855335	0.0847386	0.0722084	0.0524773	0.0336649	0.0178211	0.00706395	0.00171655	0.000242056
0.0890384	0.0864395	0.0893897	0.094827	0.0991354	0.100156	0.0960672	0.0818563	0.0544783
0.0950575	0.0830754	0.0776883	0.0712011	0.0617716	0.0487232	0.0327345	0.0158255	0.00516181
0.08281	0.0851689	0.0869929	0.0823911	0.0696682	0.049884	0.0293607	0.0117412	0.00157193
0.0954032	0.088071	0.0783109	0.0674077	0.0560852	0.0444141	0.0314259	0.0191165	0.00914832
0.0827633	0.0708437	0.0538658	0.0397464	0.0290489	0.0207118	0.0140456	0.00863001	0.00427774
0.0830978	0.0411235	0.0284516	0.0213803	0.0154591	0.010738	0.00714806	0.00432987	0.00212182
0.0133683	0.00900565	0.00810019	0.00724314	0.00613908	0.00481736	0.00341852	0.00212038	0.0010617
0.0554466	0.0211634	0.0106124	0.00707016	0.00572364	0.0049823	0.00423129	0.00326293	0.00201601
0.0842277	0.0476704	0.0371176	0.0300069	0.0236783	0.0175178	0.0115244	0.00647154	0.00253456
0.0855025	0.0418666	0.0220035	0.0117927	0.00691909	0.00437398	0.00273505	0.00163957	0.000823111
0.10122	0.0687392	0.0381476	0.0227501	0.0157152	0.011569	0.00800368	0.00478632	0.00233325
0.158684	0.152773	0.132491	0.102739	0.0793006	0.0602785	0.0439037	0.0290762	0.0155338
0.000581139	0.000586006	0.000605093	0.000608837	0.000594335	0.000558416	0.000495594	0.000397925	0.000258492
0.0146603	0.0097222	0.0092103	0.00854114	0.00740423	0.00593359	0.00432812	0.00276342	0.00139799
0.0137167	0.00464615	0.00441386	0.00439989	0.00432821	0.00409215	0.00360929	0.0028164	0.00172051
0.15229	0.159259	0.11729	0.0787729	0.0443171	0.0237955	0.013737	0.00592768	0.00187431
0.102131	0.0800017	0.0566004	0.0374597	0.0243025	0.0156525	0.00949553	0.00437382	0.00209371
0.108746	0.0759383	0.053078	0.0355154	0.0230451	0.0151083	0.00950413	0.00619197	0.00339568
0	0	2.3612e-49	1.73702e-63	0	0	3.0005e-107	0	7.56176e-137
0.178526	0.153829	0.109401	0.073559	0.0476763	0.0266867	0.0135257	0.00555367	0.00124793
0.0885902	0.0483754	0.0285686	0.0196392	0.0150361	0.010626	0.00706894	0.00425734	0.00208645
0.100275	0.0671006	0.0467172	0.0321854	0.0215114	0.0138077	0.00835638	0.00456391	0.00200795
0.0645917	0.0551938	0.0461916	0.0418593	0.0405175	0.0390805	0.0355893	0.0288653	0.0185119
0.0981617	0.0522741	0.0287237	0.0195811	0.0141024	0.00998807	0.0064772	0.00388161	0.00188958
0.0132481	0.00777293	0.00720022	0.00669212	0.00597664	0.00503761	0.00389906	0.00262669	0.00137042
0.0703153	0.0413644	0.0308106	0.0242428	0.0185314	0.0137556	0.00991231	0.00656407	0.00424661
0	0	0	3.43115e-64	0	0	7.09005e-110	2.17655e-122	0
0.108794	0.0924291	0.0776771	0.0640315	0.0489928	0.034821	0.0227659	0.0129392	0.00561267
0.0742863	0.0704553	0.0776162	0.0916115	0.101557	0.106935	0.102181	0.0753077	0.0384897
0.0916521	0.06902	0.0473607	0.0264962	0.011654	0.00440416	0.00145481	0.00045451	0.000130031
0.0345367	0.00994089	0.00244744	0.000550632	0.000128717	3.6781e-05	1.10433e-05	3.23122e-06	7.84623e-07
0.0778607	0.065495	0.059039	0.0507795	0.041024	0.0300567	0.0191216	0.00912954	0.00175862
0.0769977	0.0677094	0.0636413	0.0617929	0.0610984	0.0599471	0.05827	0.0511794	0.0425314
0.0950581	0.0669604	0.0527381	0.0430929	0.0348169	0.0275119	0.0205711	0.0140952	0.0078743
0.0867153	0.0631754	0.039381	0.0212701	0.00980469	0.00389403	0.00146652	0.000499958	0.000123101
0.0938151	0.0687656	0.0547664	0.0455252	0.0407075	0.0384382	0.0381498	0.0365662	0.0268044
0.0967658	0.0716832	0.0602665	0.0532981	0.0488141	0.0444364	0.0384538	0.0285232	0.0157886
0.0590447	0.0394182	0.0203713	0.00819892	0.00217118	0.00027833	3.62278e-05	4.77058e-06	4.00083e-07
0.0930168	0.0778378	0.0574692	0.0368048	0.0208956	0.0110377	0.00540962	0.00222401	0.00066703
0.0830978	0.0411235	0.0284516	0.0213803	0.0154591	0.010738	0.00714806	0.00432987	0.00212182
0.0962284	0.0713742	0.0559489	0.0450571	0.0369293	0.0290251	0.0198111	0.0111944	0.00452404
0.112364	0.101224	0.0947646	0.0869485	0.0813085	0.0732654	0.0641075	0.0551286	0.0288267
0.111342	0.0824503	0.084974	0.0898804	0.0943691	0.0892323	0.0774177	0.0504437	0.0231493
0.0804089	0.0731705	0.064902	0.0557507	0.0484624	0.0399515	0.032408	0.0258456	0.0189748
0.0526915	0.0275355	0.0134517	0.00526719	0.00132707	0.000158502	4.02967e-05	8.55575e-06	1.33261e-06
0.0912858	0.0667639	0.0583326	0.052148	0.0467436	0.0410986	0.0342524	0.0264372	0.0170195
0.0848502	0.0917808	0.0836089	0.0766186	0.07157	0.0624556	0.0453691	0.0256084	0.0113704
0.0830978	0.0411235	0.0284516	0.0213803	0.0154591	0.010738	0.00714806	0.00432987	0.00212182
0.119877	0.126266	0.115837	0.10051	0.0873441	0.0741256	0.060122	0.0467226	0.0323151
0.105701	0.112201	0.114951	0.111568	0.102994	0.0933167	0.0838526	0.070454	0.0486384
0.138435	0.13619	0.118777	0.107402	0.10198	0.0913059	0.0707485	0.0473999	0.0250277
0.0920191	0.113322	0.134612	0.149569	0.144447	0.124403	0.0926078	0.0588985	0.0291599
0.115011	0.123008	0.116519	0.104837	0.0904608	0.0783799	0.0664557	0.0578356	0.0359163
0.131282	0.108659	0.0809112	0.05853	0.0442352	0.0334918	0.0234786	0.0158869	0.00912123
0.123581	0.108595	0.0968813	0.0890894	0.0832775	0.0764464	0.0689583	0.0539669	0.0342232
0.0953477	0.0664311	0.05307	0.0464595	0.0381045	0.0286054	0.0217643	0.016958	0.0135228
0.0744436	0.0459367	0.0342034	0.0285749	0.025122	0.0205285	0.0147326	0.00827437	0.00354844
0.100401	0.105395	0.106975	0.10919	0.115912	0.121176	0.11441	0.0899084	0.0556301
0.0532528	0.0397958	0.0266444	0.0161468	0.00859375	0.0036511	0.000970802	1.06292e-05	2.97769e-09
0.0133683	0.00900565	0.00810019	0.00724314	0.00613908	0.00481736	0.00341852	0.00212038	0.0010617
0.0675808	0.0386106	0.0276814	0.0225184	0.0188906	0.0148785	0.0099616	0.00469208	0.00184782
0.125708	0.117033	0.105072	0.106289	0.109486	0.104123	0.0971494	0.0697923	0.0397151
0.130797	0.103111	0.097513	0.0971734	0.0946889	0.0862987	0.0756564	0.0565936	0.032288
0.107851	0.105632	0.0928165	0.0825927	0.0700771	0.0576845	0.0466776	0.0353284	0.021667
0.119931	0.123109	0.105706	0.091556	0.0860733	0.0926959	0.102279	0.0949798	0.0600072
0.0796393	0.0698412	0.0616762	0.0579661	0.0594137	0.0647223	0.0674655	0.0683405	0.04798
0.0826559	0.0684912	0.055519	0.0445976	0.0359828	0.0283521	0.0211613	0.0141328	0.00723458
0.0133683	0.00900565	0.00810019	0.00724314	0.00613908	0.00481736	0.00341852	0.00212038	0.0010617
0.0832197	0.0859798	0.0928772	0.0992879	0.0997749	0.0909986	0.0723712	0.0474339	0.0227503
0.0999919	0.117031	0.134895	0.134471	0.119944	0.104205	0.0962973	0.0901476	0.0720755
0.11022	0.103073	0.102109	0.0991506	0.0857392	0.0649045	0.0432439	0.0237717	0.0091034
0.104152	0.0910569	0.0866638	0.0761303	0.0581773	0.0399191	0.0247354	0.0141594	0.0075787
0.117072	0.101259	0.0853045	0.0752937	0.0688687	0.0642661	0.0589917	0.0502549	0.035032
0.105225	0.0998753	0.0986883	0.10485	0.10726	0.105279	0.0919279	0.0673284	0.0394443
0.113912	0.0857765	0.0692013	0.0588513	0.049504	0.0386999	0.0273925	0.0161227	0.00677176
0.112822	0.0762153	0.0498593	0.0331389	0.0238705	0.0183521	0.0161268	0.0122378	0.0103431
0.107412	0.0990022	0.0891787	0.0816495	0.0804195	0.0778855	0.0645734	0.0415521	0.0202762
0.0891507	0.0855461	0.0865511	0.0866516	0.0850585	0.0781438	0.0650012	0.0464271	0.0221164
0.0554466	0.0211634	0.0106124	0.00707016	0.00572364	0.0049823	0.00423129	0.00326293	0.00201601
0.0969559	0.0620648	0.0408103	0.028927	0.0205056	0.0133943	0.00704496	0.00302171	0.000833539
0.101517	0.0865463	0.0704119	0.0571455	0.0459634	0.0349634	0.0230793	0.011249	0.00317866
0.0886599	0.0922889	0.0910857	0.0941799	0.0993797	0.101054	0.09115	0.071264	0.0437578
0.0989861	0.0952905	0.0911919	0.0895422	0.0927737	0.0980064	0.101162	0.0924658	0.0651609
0.119429	0.123722	0.104198	0.0804864	0.0677464	0.0689443	0.0742332	0.0635775	0.0358014
0.0961582	0.104465	0.10613	0.104671	0.102191	0.096861	0.0871457	0.066715	0.0386894
0.0931055	0.0873047	0.0761629	0.0630302	0.0489779	0.0347827	0.0212904	0.00993701	0.00250244
0.0554466	0.0211634	0.0106124	0.00707016	0.00572364	0.0049823	0.00423129	0.00326293	0.00201601
0.0823296	0.0651457	0.0400289	0.0201928	0.00753127	0.00212653	0.000401611	3.98963e-05	2.16922e-08
0.0765694	0.0750529	0.0823366	0.0875675	0.0890825	0.0874288	0.0828515	0.0710708	0.0466576
0.0826472	0.0845023	0.0901423	0.0866626	0.0732683	0.0544667	0.0354468	0.0217266	0.0143498
0.0761018	0.0502865	0.0478198	0.0478433	0.0461323	0.0415876	0.0348697	0.0259915	0.0155576
0.111107	0.107709	0.0995254	0.0833842	0.0614966	0.0398929	0.0194721	0.00640835	9.93904e-06
0.0754855	0.0480493	0.0423215	0.0400724	0.0377714	0.0346803	0.0303272	0.0247393	0.0168777
0.0835823	0.0545941	0.04454	0.0395795	0.0355813	0.0306474	0.0239889	0.0171787	0.00801244
0.0723975	0.0639998	0.0492684	0.0309214	0.0145181	0.00466265	0.00102022	0.000144832	1.76718e-05
0.102686	0.0986029	0.0897053	0.0726896	0.0524633	0.0341465	0.0203929	0.0107869	0.00456937
0.0842277	0.0476704	0.0371176	0.0300069	0.0236783	0.0175178	0.0115244	0.00647154	0.00253456
0.0848274	0.0580512	0.0472713	0.0415885	0.0366237	0.0304575	0.0236874	0.0155703	0.00678453
0.102559	0.0799437	0.0670307	0.0562585	0.0474691	0.0404971	0.0344643	0.0298851	0.0217686
0.0974996	0.0828116	0.0623051	0.0417658	0.0250787	0.0138206	0.0068325	0.00275961	0.000780056
0.0803488	0.0702263	0.075367	0.0851982	0.093026	0.0963307	0.0924375	0.0762713	0.0465315
0.0814699	0.0612762	0.0419076	0.0236566	0.0111795	0.00337286	0.000637304	8.61192e-05	4.27281e-06
0.0898144	0.086529	0.0815715	0.0763724	0.0677277	0.0564566	0.0417014	0.027624	0.014946
0.088045	0.0798927	0.0714699	0.0600084	0.0465719	0.033754	0.0224817	0.0134149	0.00887897
0.0842277	0.0476704	0.0371176	0.0300069	0.0236783	0.0175178	0.0115244	0.00647154	0.00253456
0.0850286	0.0843366	0.086561	0.084604	0.078527	0.067473	0.0527021	0.0343318	0.0150788
0.0853857	0.0858712	0.0827631	0.0761001	0.0695858	0.0633884	0.056415	0.0471882	0.0333943
0.0703665	0.059844	0.0496347	0.0402784	0.0322501	0.024746	0.0179829	0.0108754	0.00533911
0.0858024	0.0883205	0.0708735	0.0458678	0.0251708	0.011507	0.00415937	0.00100523	1.65281e-06
0.081499	0.0620815	0.0455411	0.0350796	0.0287349	0.0229946	0.018372	0.0139625	0.00938379
0.0874334	0.0675194	0.0539097	0.042653	0.033881	0.0267057	0.0203145	0.0175657	0.0129268
0.0555783	0.0371978	0.020549	0.00853269	0.00247675	0.000660326	0.000250383	9.05931e-05	2.55926e-05
0.10269	0.0941214	0.0706101	0.0458899	0.027343	0.0156388	0.00840173	0.00393874	0.0014192
0.0855025	0.0418666	0.0220035	0.0117927	0.00691909	0.00437398	0.00273505	0.00163957	0.000823111
0.0808716	0.0620073	0.0451709	0.0321469	0.0230514	0.0178363	0.0132075	0.00700388	0.00318787
0.128592	0.10757	0.0820947	0.0641902	0.0488996	0.0334024	0.0205404	0.0131451	0.00696518
0.113006	0.104722	0.101577	0.0961383	0.0851603	0.0687854	0.0500896	0.0266125	0.00851553
0.0886201	0.0813348	0.0731234	0.0659573	0.0575342	0.048521	0.0405373	0.0329005	0.0226912
0.0639831	0.0402647	0.0203817	0.00822928	0.00290032	0.0010889	0.000466919	0.000176752	5.22743e-05
0.0919018	0.0961259	0.0996239	0.104677	0.107984	0.106885	0.100099	0.0883231	0.0682457
0.0923786	0.102791	0.0946655	0.0770408	0.0577362	0.0412705	0.0273622	0.0171269	0.00951959
0.0855025	0.0418666	0.0220035	0.0117927	0.00691909	0.00437398	0.00273505	0.00163957	0.000823111
0.113262	0.0983945	0.0907684	0.0820346	0.0719428	0.0571815	0.0400875	0.023422	0.0111186
0.148149	0.112198	0.0777723	0.0515124	0.0352661	0.0247289	0.0171314	0.0109728	0.00568991
0.0966421	0.0730608	0.0668931	0.0677964	0.0648461	0.0595902	0.049078	0.0346855	0.0179088
0.149315	0.122544	0.0881719	0.0638667	0.0485648	0.0370513	0.0267957	0.0171074	0.00826954
0.149256	0.109531	0.0780134	0.0582927	0.0492705	0.0515155	0.0568763	0.045278	0.0271475
0.0912923	0.0954534	0.0863693	0.0742062	0.0624593	0.0503508	0.0360852	0.0200095	0.00476965
0.096634	0.10335	0.10381	0.102091	0.0932912	0.0801917	0.062432	0.0416631	0.021122
0.10122	0.0687392	0.0381476	0.0227501	0.0157152	0.011569	0.00800368	0.00478632	0.00233325
0.142782	0.102443	0.074461	0.0652987	0.0584199	0.0488995	0.0410355	0.0360133	0.0307891
0.114932	0.103018	0.0956521	0.0907011	0.0896008	0.0835336	0.0639466	0.0424729	0.0204685
0.0896401	0.0943471	0.0985165	0.100387	0.0979012	0.0868479	0.0778496	0.068637	0.0432776
0.10312	0.0824478	0.0751186	0.0696398	0.0654338	0.0603109	0.0525863	0.0402017	0.0195944
0.119457	0.129667	0.127138	0.106558	0.0769308	0.0497993	0.0280596	0.0126154	0.00381009
0.113169	0.0874233	0.0751643	0.0749522	0.0756352	0.0685148	0.0608072	0.0460014	0.0267869
0.114375	0.0989534	0.0836959	0.0807707	0.0788362	0.0820592	0.086491	0.0796609	0.0516873
0.10122	0.0687392	0.0381476	0.0227501	0.0157152	0.011569	0.00800368	0.00478632	0.00233325
0.116388	0.104463	0.0905466	0.0788938	0.0682271	0.0574218	0.0458465	0.0331862	0.0195083
0.0624753	0.0469002	0.0383329	0.034469	0.0317567	0.0277993	0.0229243	0.0154591	0.00705235
0.0908666	0.0738005	0.0678429	0.0697099	0.0723287	0.0707211	0.0627347	0.0504527	0.0326268
0.121757	0.101455	0.0751524	0.0547591	0.0443187	0.0404995	0.0360559	0.024992	0.0138449
0.121366	0.119774	0.112225	0.103231	0.0957841	0.0867429	0.0729801	0.0502987	0.0260266
0.110221	0.11017	0.0980839	0.0824914	0.0703154	0.0587272	0.0483964	0.03824	0.0215956
0.158684	0.152773	0.132491	0.102739	0.0793006	0.0602785	0.0439037	0.0290762	0.0155338
0.123352	0.103616	0.069174	0.0475746	0.0373043	0.0354721	0.0298091	0.0171662	0.00582134
0.0937735	0.0722459	0.0572894	0.0490855	0.0463556	0.0421277	0.0342807	0.0220737	0.0105519
0.109569	0.0965647	0.0910192	0.0829625	0.0774419	0.0775015	0.0802669	0.0726946	0.0483657
0.10696	0.105733	0.0989756	0.0890585	0.0761714	0.0606934	0.04364	0.027471	0.0137492
0.097262	0.100083	0.0927086	0.0816528	0.07492	0.06772	0.0592115	0.0451696	0.0282735
0.0754682	0.0495113	0.0375591	0.0301014	0.0252418	0.0217355	0.0169584	0.0106732	0.00499016
0.0883707	0.0723126	0.062391	0.0549345	0.0489254	0.0436533	0.0357037	0.0255416	0.0139172
0.158684	0.152773	0.132491	0.102739	0.0793006	0.0602785	0.0439037	0.0290762	0.0155338
0.135575	0.126141	0.0965407	0.0674548	0.0464183	0.034006	0.0256302	0.0172852	0.00976999
0.0224989	0.00760571	0.00231778	0.000669581	0.000185975	4.95149e-05	1.2421e-05	2.81155e-06	5.12259e-07
0.140105	0.157893	0.165887	0.160377	0.139696	0.114653	0.0891636	0.0626853	0.0354372
0.0939048	0.0753426	0.0653613	0.0602142	0.0553139	0.0502111	0.0442557	0.0375233	0.0258286
0.108478	0.0724385	0.047567	0.0334846	0.0245588	0.0187683	0.0148265	0.0112692	0.00826143
0.000581139	0.000586006	0.000605093	0.000608837	0.000594335	0.000558416	0.000495594	0.000397925	0.000258492
0.113693	0.141268	0.162169	0.154047	0.13761	0.119088	0.0979858	0.0732693	0.0443276
0.0890805	0.0656256	0.041831	0.0270296	0.0178759	0.0119366	0.00780204	0.00472077	0.00233616
0.135782	0.11782	0.0961359	0.0780834	0.0630259	0.0500618	0.0360368	0.0237238	0.0125283
0.098875	0.0936454	0.0777641	0.0637294	0.052654	0.0433109	0.0344866	0.025284	0.0151537
0.135906	0.107127	0.0864518	0.0735968	0.0630862	0.053114	0.0416367	0.029499	0.0168302
0.0827224	0.0639573	0.0488417	0.032847	0.0229619	0.0174455	0.0138194	0.0100653	0.00575777
0.109083	0.11514	0.0963701	0.0737355	0.0532422	0.036195	0.0227483	0.0126309	0.00550776
0.000581139	0.000586006	0.000605093	0.000608837	0.000594335	0.000558416	0.000495594	0.000397925	0.000258492
0.1541	0.113588	0.0885494	0.0670396	0.0479594	0.0334916	0.0248885	0.0194526	0.0156748
0.132443	0.122767	0.10526	0.0856772	0.0707544	0.0603159	0.0477245	0.0347583	0.019975
0.0928103	0.0965338	0.0822014	0.0606607	0.0393372	0.0226703	0.0108314	0.00355614	0.000273433
0.113765	0.112933	0.10901	0.102389	0.0934532	0.0862897	0.0776193	0.0590973	0.0360049
0.0146603	0.0097222	0.0092103	0.00854114	0.00740423	0.00593359	0.00432812	0.00276342	0.00139799
0.122026	0.111012	0.0886167	0.0652215	0.046524	0.0333826	0.0200723	0.0110168	0.00503882
0.133113	0.111961	0.0897627	0.0714049	0.0510306	0.0354989	0.0292908	0.0232807	0.0100638
0.1188	0.106911	0.0950433	0.0835548	0.0711395	0.0593116	0.0455586	0.0282688	0.00998267
0.110316	0.109636	0.0973408	0.0772426	0.0618777	0.0465729	0.0306332	0.0203448	0.0126287
0.0859897	0.0815215	0.0671083	0.0461528	0.026818	0.0134541	0.00556939	0.00151875	4.53623e-05
0.103006	0.107411	0.103343	0.0877763	0.0690469	0.0487843	0.0304004	0.0152022	0.00476936
0.111334	0.121997	0.112664	0.0938857	0.0744914	0.0549865	0.0370107	0.0227536	0.0115115
0.0146603	0.0097222	0.0092103	0.00854114	0.00740423	0.00593359	0.00432812	0.00276342	0.00139799
0.0968451	0.133858	0.147397	0.127787	0.102682	0.0762062	0.0512285	0.0298255	0.0134656
0.0938332	0.073908	0.0596707	0.0542965	0.0502724	0.0455201	0.0400723	0.0297466	0.0182991
0.106718	0.0706395	0.0487704	0.0376546	0.0308793	0.02617	0.0224329	0.0167429	0.00996619
0.0137167	0.00464615	0.00441386	0.00439989	0.00432821	0.00409215	0.00360929	0.0028164	0.00172051
0.0732903	0.0482716	0.030473	0.0186623	0.0111922	0.0065842	0.00375997	0.00200701	0.000893901
0.0815222	0.087363	0.0732376	0.0543283	0.038491	0.0253385	0.0144155	0.00590216	0.00063705
0.0948801	0.0814725	0.0717647	0.0611043	0.0515606	0.0403248	0.0299599	0.0212684	0.0174479
0.115521	0.0954433	0.0722962	0.0558716	0.0449049	0.0364466	0.0285216	0.0201404	0.0112309
0.130103	0.109578	0.0850356	0.0718985	0.0649424	0.0568345	0.0522246	0.0387413	0.0223752
0.103542	0.0893099	0.0872346	0.0785287	0.0657478	0.0519497	0.0372874	0.022238	0.0104413
0.085824	0.0901098	0.0712276	0.0505876	0.0331048	0.0199563	0.0109259	0.00526281	0.00205654
0.0137167	0.00464615	0.00441386	0.00439989	0.00432821	0.00409215	0.00360929	0.0028164	0.00172051
0.108044	0.0851959	0.0654137	0.0551035	0.047271	0.038301	0.0305826	0.0265331	0.0177702
0.111568	0.0675749	0.0519422	0.0439913	0.0371817	0.0316894	0.0235014	0.0140181	0.00655609
0.15229	0.159259	0.11729	0.0787729	0.0443171	0.0237955	0.013737	0.00592768	0.00187431
0.0543685	0.0523777	0.046002	0.0376778	0.0288378	0.0205155	0.0133194	0.00755672	0.00334732
0.125992	0.12293	0.114352	0.101185	0.0826177	0.0638056	0.045899	0.0292396	0.0147264
0.106501	0.0742303	0.0648656	0.0499137	0.0406903	0.0319898	0.0281737	0.0260989	0.0210058
0.122903	0.119276	0.108531	0.104367	0.10253	0.105626	0.101559	0.0845405	0.0562415
0.135088	0.10634	0.0779141	0.0539572	0.0385564	0.0273498	0.0201898	0.0116899	0.00682229
0.077615	0.083532	0.0924623	0.0972728	0.0975293	0.0937927	0.0826297	0.0609914	0.0332044
0.0499342	0.0438889	0.0328432	0.0210796	0.0114975	0.00501483	0.00136022	3.68108e-07	2.96354e-08
0.15229	0.159259	0.11729	0.0787729	0.0443171	0.0237955	0.013737	0.00592768	0.00187431
0.0945414	0.115439	0.12601	0.115267	0.0887095	0.0578823	0.0317917	0.013971	0.00459392
0.102131	0.0800017	0.0566004	0.0374597	0.0243025	0.0156525	0.00949553	0.00437382	0.00209371
0.109562	0.0953388	0.0731959	0.0614515	0.0578417	0.0530794	0.0464249	0.0408282	0.025058
0.104935	0.0861881	0.0708111	0.0612864	0.054832	0.0508005	0.0469439	0.0414698	0.0319915
0.0882135	0.0803094	0.0667948	0.0484038	0.0318211	0.0193095	0.0102121	0.00429493	0.00119711
0.0979998	0.0979366	0.0967908	0.0895168	0.0745906	0.0565517	0.0390355	0.0246057	0.0136596
0.0468976	0.0283987	0.0154819	0.006152	0.00154451	9.60352e-05	6.4488e-06	2.0158e-07	9.17213e-09
0.0852648	0.0787879	0.0785274	0.0759005	0.0715735	0.0667578	0.0583644	0.0476989	0.0356082
0.0917997	0.0894249	0.0806602	0.0690315	0.056821	0.0474469	0.0397361	0.0304729	0.0207113
0.102131	0.0800017	0.0566004	0.0374597	0.0243025	0.0156525	0.00949553	0.00437382	0.00209371
0.108746	0.0759383	0.053078	0.0355154	0.0230451	0.0151083	0.00950413	0.00619197	0.00339568
0.119285	0.0663253	0.0455651	0.0384481	0.032888	0.0262864	0.0190262	0.011704	0.0056193
0.127712	0.120924	0.11174	0.104672	0.099661	0.0911909	0.0828015	0.0667674	0.0379875
0.114884	0.118265	0.115479	0.11034	0.101434	0.0888483	0.0673122	0.0438074	0.0224587
0.0894092	0.0771274	0.0724259	0.0645376	0.0527716	0.0393073	0.0261105	0.0134221	0.00305992
0.105217	0.111334	0.121063	0.11823	0.0966928	0.0672122	0.0405219	0.0199947	0.00764517
0.09196	0.0694329	0.0613121	0.059247	0.0594082	0.0592894	0.0589711	0.0516818	0.0361381
0.09911	0.0950764	0.0814469	0.0656861	0.0514181	0.0394253	0.0303386	0.0223339	0.0136131
0.108746	0.0759383	0.053078	0.0355154	0.0230451	0.0151083	0.00950413	0.00619197	0.00339568
0.178526	0.153829	0.109401	0.073559	0.0476763	0.0266867	0.0135257	0.00555367	0.00124793
0.0885902	0.0483754	0.0285686	0.0196392	0.0150361	0.010626	0.00706894	0.00425734	0.00208645
0.100275	0.0671006	0.0467172	0.0321854	0.0215114	0.0138077	0.00835638	0.00456391	0.00200795
0.0645917	0.0551938	0.0461916	0.0418593	0.0405175	0.0390805	0.0355893	0.0288653	0.0185119
0.0981617	0.0522741	0.0287237	0.0195811	0.0141024	0.00998807	0.0064772	0.00388161	0.00188958
0.0132481	0.00777293	0.00720022	0.00669212	0.00597664	0.00503761	0.00389906	0.00262669	0.00137042
0.0703153	0.0413644	0.0308106	0.0242428	0.0185314	0.0137556	0.00991231	0.00656407	0.00424661
0	0	3.12858e-49	3.25601e-63	0	0	8.44855e-140	8.9255e-128	3.3086e-138
0.102416	0.103926	0.100829	0.0869591	0.0686282	0.0484343	0.0302922	0.0157315	0.00585507
0.108763	0.0808083	0.06872	0.0517961	0.0385664	0.0270484	0.0202142	0.0156044	0.0129819
0.117661	0.105357	0.087118	0.076696	0.0739408	0.0765903	0.0793911	0.0754253	0.0570541
0.126273	0.0957071	0.0671442	0.0472759	0.0353744	0.0271021	0.0197258	0.0160614	0.0095617
0.0881264	0.0994309	0.110961	0.111777	0.107735	0.100676	0.0925553	0.0790202	0.0580195
0.07894	0.0715412	0.0542411	0.0377932	0.0245192	0.0148369	0.00822684	0.00412736	0.00182145
0.178526	0.153829	0.109401	0.073559	0.0476763	0.0266867	0.0135257	0.00555367	0.00124793
0.120237	0.0913299	0.070491	0.0567157	0.0457886	0.0355815	0.0260216	0.0185739	0.011097
0.0958135	0.0960129	0.0791197	0.0610869	0.0466889	0.0367461	0.0303219	0.0242625	0.0159431
0.127753	0.100539	0.0798073	0.065594	0.0560541	0.0486042	0.0408939	0.0263638	0.012689
0.103896	0.108697	0.101746	0.0817035	0.0556326	0.035128	0.0206421	0.0131298	0.00367881
0.0899325	0.0861529	0.0721914	0.0531585	0.0357192	0.0226276	0.012865	0.00609847	0.00207932
0.0885902	0.0483754	0.0285686	0.0196392	0.0150361	0.010626	0.00706894	0.00425734	0.00208645
0.0990411	0.10519	0.0975543	0.0821169	0.0646478	0.0491168	0.0367978	0.0258513	0.015046
0.106589	0.0993286	0.0928514	0.0782353	0.0569955	0.0357981	0.0183776	0.00688914	0.00158181
0.0787829	0.0656454	0.0606861	0.0573253	0.052377	0.0458201	0.03857	0.0300987	0.0194897
0.0976244	0.0927036	0.0833992	0.0755313	0.0663755	0.0572275	0.0486458	0.0396353	0.026016
0.100275	0.0671006	0.0467172	0.0321854	0.0215114	0.0138077	0.00835638	0.00456391	0.00200795
0.108333	0.0927078	0.0810664	0.0722817	0.0610887	0.0482311	0.0333871	0.0180213	0.00742216
0.0707838	0.0497203	0.0391392	0.0307901	0.0243384	0.019043	0.0160344	0.0146905	0.012967
0.0992479	0.106808	0.0995823	0.0860008	0.0696553	0.052601	0.0362873	0.0228384	0.0123597
0.0645917	0.0551938	0.0461916	0.0418593	0.0405175	0.0390805	0.0355893	0.0288653	0.0185119
0.0925205	0.0924643	0.0874271	0.0810014	0.0710175	0.060357	0.0529257	0.0402276	0.0221043
0.102213	0.107993	0.0970717	0.0851441	0.0724653	0.0608656	0.0498226	0.0379697	0.0206519
0.0981617	0.0522741	0.0287237	0.0195811	0.0141024	0.00998807	0.0064772	0.00388161	0.00188958
0.102514	0.115392	0.121127	0.124456	0.125165	0.121159	0.107005	0.0795454	0.04535
0.0132481	0.00777293	0.00720022	0.00669212	0.00597664	0.00503761	0.00389906	0.00262669	0.00137042
0.0703153	0.0413644	0.0308106	0.0242428	0.0185314	0.0137556	0.00991231	0.00656407	0.00424661

## Sheet: Figure 3A
Figure 3A: Correlated c-Fos Expression Density
REGION	S1	IL	GU	VISC	VIS	ACA	PL	AID	RSC	ECT	PAG	VTA	SN	SAG	PBG	CA1	CA2	CA3	DG	ENTL	PAR	POST	PRE	EP	BLA	BMA	CP	ACB	LSC	LSR	LSV	SF	SH	CEA	MEA	GP	PALV	MS	NDB	BST	VL	VPM	LP	AV	AM	AD	MD	SMT	PVT
S1	1	-0.212379	0.497495	0.331718	0.730518	-0.178113	0.105598	0.158421	0.0851228	-0.000243621	0.104703	0.771834	0.365949	-0.214544	-0.269624	0.586127	0.687201	0.581336	0.54589	0.550717	0.388078	0.859993	0.41398	0.723346	0.410419	0.251007	0.442742	0.0978076	0.252293	0.0362695	0.183485	-0.0227622	-0.208288	0.443616	0.402472	0.00804194	0.510476	-0.316761	0.535569	0.0554015	0.467063	0.818395	0.670857	0.283997	-0.171751	0.0876318	0.756547	0.0432827	-0.216072
IL	-0.212379	1	-0.399356	-0.231729	0.271953	0.857896	0.79078	-0.278086	-0.0665668	0.506573	-0.180054	-0.129843	-0.228799	0.998944	-0.115598	-0.0691843	0.191204	0.157074	0.372046	0.172294	0.184527	-0.162893	0.159362	0.341802	-0.0472079	0.108296	-0.031675	0.350178	-0.0955426	0.602938	-0.219237	0.0100475	0.996423	0.474882	0.279716	-0.177617	0.301411	-0.104608	0.21337	-0.192121	-0.109295	-0.134292	-0.0643219	-0.173666	-0.179121	-0.0610207	0.244411	0.0163555	0.937551
GU	0.497495	-0.399356	1	0.376076	0.102085	-0.227038	-0.374602	0.626509	-0.213041	0.00831813	0.419215	0.116151	0.771549	-0.399345	-0.153823	0.472628	0.231864	0.307371	0.371212	0.259355	0.19176	0.143946	0.406298	0.246912	0.616735	0.41356	0.347073	0.3073	0.481699	-0.185016	0.0995074	0.314299	-0.391018	0.237	0.0519378	-0.0633968	0.243897	-0.193687	0.198283	0.0657131	0.366391	0.437932	0.405853	0.58468	0.203968	-0.152573	0.123631	0.0342135	-0.34367
VISC	0.331718	-0.231729	0.376076	1	-0.00653065	0.0642919	0.11229	0.661524	0.184116	-0.0441486	0.562686	0.368503	0.245097	-0.251802	-0.313623	0.0192332	0.118664	-0.0478045	0.350956	-0.240589	0.0114707	0.160592	-0.024689	-0.0169772	0.449969	0.0523793	0.0434512	-0.125132	0.448003	0.353107	-0.0104766	0.462116	-0.189976	-0.105611	-0.0947637	0.143535	-0.18185	-0.302802	0.383053	0.375052	-0.109877	0.192526	0.128121	0.508129	0.360789	0.271767	0.057635	0.458773	-0.0661132
VIS	0.730518	0.271953	0.102085	-0.00653065	1	0.205336	0.376702	-0.202246	-0.112805	0.117519	-0.217768	0.622612	0.0521305	0.27587	-0.20194	0.286689	0.800429	0.652196	0.536104	0.719658	0.66552	0.626229	0.284803	0.801589	0.381565	0.483766	0.468047	0.367527	0.110913	0.121996	0.0489932	-0.0192075	0.263972	0.579367	0.357762	-0.217196	0.473692	-0.214864	0.241244	-0.223512	0.149846	0.458486	0.291359	-0.213179	-0.447699	-0.113633	0.618077	-0.0837299	0.214698
ACA	-0.178113	0.857896	-0.227038	0.0642919	0.205336	1	0.80159	-0.0751137	0.0825143	0.324184	-0.255077	-0.211827	-0.0327629	0.837671	-0.168263	-0.0273874	0.0444355	0.150146	0.445094	0.0913757	0.251491	-0.150684	0.163635	0.355503	0.28	0.309515	0.15196	0.442494	0.224056	0.602458	-0.311008	0.489054	0.894505	0.410648	0.230685	-0.273448	0.213832	-0.152267	0.0995422	-0.253012	-0.15563	-0.233391	-0.150644	0.0346563	-0.174473	0.169731	0.12028	0.457808	0.973294
PL	0.105598	0.79078	-0.374602	0.11229	0.376702	0.80159	1	-0.192902	0.334497	0.577766	-0.159594	0.173192	-0.185405	0.772265	0.0330283	0.119031	0.183303	0.236955	0.531921	0.270234	0.270528	0.266934	0.120357	0.507862	0.0921514	-0.0343307	-0.0100373	0.17295	0.124656	0.773473	0.0585089	0.115772	0.817728	0.367196	0.447089	-0.205278	0.48243	0.0369365	0.442433	-0.117462	-0.0465748	0.15394	0.109782	0.0482176	-0.0321338	0.350648	0.460448	0.385333	0.860868
AID	0.158421	-0.278086	0.626509	0.661524	-0.202246	-0.0751137	-0.192902	1	0.162065	0.0779837	0.763714	-0.0609814	0.396629	-0.291611	-0.300458	0.144461	0.0932242	0.0716446	0.362924	-0.0824784	-0.362616	-0.049935	0.0858957	-0.199803	0.250442	0.0169495	0.204656	-0.122514	0.279183	0.334173	-0.0579557	0.269704	-0.250111	-0.126798	-0.287868	-0.22753	-0.211743	-0.302353	0.332215	0.124818	0.0939227	0.091903	0.148835	0.776251	0.708361	0.217781	-0.138991	0.305655	-0.172897
RSC	0.0851228	-0.0665668	-0.213041	0.184116	-0.112805	0.0825143	0.334497	0.162065	1	0.147635	-0.121122	-0.151029	-0.285127	-0.102047	-0.0684035	0.112821	-0.276112	-0.210175	-0.0584409	-0.0338209	-0.387418	0.386868	-0.216646	-0.0316845	-0.271587	-0.401707	-0.144451	-0.192764	-0.257713	0.498643	-0.138383	-0.0866943	-0.0124146	-0.177446	0.151204	-0.221411	-0.0235992	-0.058761	0.215879	-0.0152412	-0.0184147	-0.00184315	-0.0465596	0.344361	0.369378	0.984765	-0.00276129	0.716974	0.108994
ECT	-0.000243621	0.506573	0.00831813	-0.0441486	0.117519	0.324184	0.577766	0.0779837	0.147635	1	0.337236	0.0273834	-0.115673	0.507862	0.362354	0.211785	0.13613	0.154938	0.415662	0.39059	0.192302	0.0895875	0.012964	0.233169	0.0323226	-0.322154	-0.245906	0.227009	-0.0378053	0.644305	0.435149	-0.279775	0.496299	0.130647	0.280085	-0.249767	0.528137	0.35908	0.477787	-0.0261655	0.00845611	0.319556	0.169063	0.186058	0.470513	0.0893366	0.245446	-0.0579563	0.455484
PAG	0.104703	-0.180054	0.419215	0.562686	-0.217768	-0.255077	-0.159594	0.763714	-0.121122	0.337236	1	0.219129	0.166414	-0.170493	-0.113642	0.0582193	0.220522	0.00294096	0.307168	-0.13356	-0.303036	-0.0757479	0.00466323	-0.268579	0.0317417	-0.326156	-0.113929	-0.287789	0.0917113	0.333634	0.248072	-0.15793	-0.197141	-0.193917	-0.246393	0.088378	-0.124114	-0.118431	0.533431	0.378865	0.068463	0.295025	0.280962	0.534123	0.731229	-0.142079	0.0295896	-0.210378	-0.252564
VTA	0.771834	-0.129843	0.116151	0.368503	0.622612	-0.211827	0.173192	-0.0609814	-0.151029	0.0273834	0.219129	1	0.0482328	-0.119474	-0.103301	0.187048	0.60603	0.346311	0.365767	0.241321	0.428409	0.669828	0.0740321	0.457075	0.230681	-0.0404849	0.112184	-0.118728	0.201324	0.0670595	0.390675	-0.145379	-0.148219	0.112524	0.139642	0.149392	0.332601	-0.120936	0.465585	0.0910281	0.131285	0.697974	0.482699	-0.0711829	-0.179994	-0.174765	0.69318	-0.225933	-0.208075
SN	0.365949	-0.228799	0.771549	0.245097	0.0521305	-0.0327629	-0.185405	0.396629	-0.285127	-0.115673	0.166414	0.0482328	1	-0.229839	0.107812	0.485004	0.0926127	0.486394	0.472827	0.286368	0.138369	0.0488756	0.66574	0.352826	0.49316	0.570268	0.416764	0.00772868	0.788823	-0.256643	0.255352	0.438681	-0.217291	0.392814	0.250149	-0.0493409	0.465104	0.0503901	0.169229	0.0337913	0.510559	0.359586	0.486077	0.573924	0.057854	-0.212508	0.240927	0.0672888	-0.140412
SAG	-0.214544	0.998944	-0.399345	-0.251802	0.27587	0.837671	0.772265	-0.291611	-0.102047	0.507862	-0.170493	-0.119474	-0.229839	1	-0.108451	-0.0739643	0.205002	0.161665	0.365224	0.176334	0.189443	-0.172447	0.163177	0.338061	-0.0583883	0.106237	-0.0382119	0.345974	-0.105793	0.582429	-0.206868	-0.0157587	0.991561	0.477976	0.27538	-0.16421	0.304186	-0.0981409	0.211528	-0.186215	-0.104921	-0.126929	-0.0573624	-0.193547	-0.187385	-0.100962	0.248961	-0.029436	0.922009
PBG	-0.269624	-0.115598	-0.153823	-0.313623	-0.20194	-0.168263	0.0330283	-0.300458	-0.0684035	0.362354	-0.113642	-0.103301	0.107812	-0.108451	1	0.0100408	-0.364901	0.0791209	-0.0863479	0.234662	0.19842	-0.117207	-0.098804	-0.0819012	-0.062253	-0.180801	-0.22946	-0.223307	0.30925	-0.194704	0.826132	-0.100459	-0.128127	-0.286752	0.0852438	-0.172013	0.387619	0.994935	-0.202453	-0.133597	-0.0283266	0.0294151	-0.0651408	-0.131177	0.225723	-0.118153	-0.11928	-0.155592	-0.0832509
CA1	0.586127	-0.0691843	0.472628	0.0192332	0.286689	-0.0273874	0.119031	0.144461	0.112821	0.211785	0.0582193	0.187048	0.485004	-0.0739643	0.0100408	1	0.481096	0.723006	0.646323	0.665977	0.142109	0.662301	0.809003	0.704989	0.370208	0.137114	0.633388	0.0665636	0.250342	-0.0339346	0.222506	0.0237242	-0.060865	0.622909	0.772151	0.204836	0.660539	-0.0810869	0.625136	0.306024	0.917421	0.777592	0.867614	0.614717	-0.0803921	0.116774	0.683466	0.100566	-0.0423531
CA2	0.687201	0.191204	0.231864	0.118664	0.800429	0.0444355	0.183303	0.0932242	-0.276112	0.13613	0.220522	0.60603	0.0926127	0.205002	-0.364901	0.481096	1	0.74889	0.6832	0.657251	0.382193	0.575871	0.501595	0.678744	0.330615	0.313406	0.610975	0.157881	0.0196199	0.116996	0.0196049	-0.145253	0.165723	0.626792	0.379932	0.0905985	0.332161	-0.40311	0.543578	0.170141	0.438532	0.603623	0.570118	0.0736659	-0.262831	-0.291116	0.675851	-0.298046	0.0528697
CA3	0.581336	0.157074	0.307371	-0.0478045	0.652196	0.150146	0.236955	0.0716446	-0.210175	0.154938	0.00294096	0.346311	0.486394	0.161665	0.0791209	0.723006	0.74889	1	0.826283	0.861929	0.369953	0.538138	0.771475	0.790991	0.417797	0.470175	0.818461	0.0385365	0.434886	-0.00608648	0.313954	0.108569	0.151178	0.684899	0.564594	-0.127512	0.652445	0.0135155	0.446461	-0.0120604	0.692724	0.594508	0.672977	0.309722	-0.204338	-0.197109	0.675888	-0.0838106	0.140106
DG	0.54589	0.372046	0.371212	0.350956	0.536104	0.445094	0.531921	0.362924	-0.0584409	0.415662	0.307168	0.365767	0.472827	0.365224	-0.0863479	0.646323	0.6832	0.826283	1	0.64785	0.308072	0.454222	0.684791	0.733955	0.52243	0.340018	0.625916	0.109754	0.526924	0.448903	0.232555	0.270258	0.386019	0.646175	0.52014	-0.136327	0.617705	-0.136773	0.705222	0.0920021	0.527842	0.595803	0.650843	0.558237	0.0785598	-0.0116764	0.680089	0.164603	0.414755
ENTL	0.550717	0.172294	0.259355	-0.240589	0.719658	0.0913757	0.270234	-0.0824784	-0.0338209	0.39059	-0.13356	0.241321	0.286368	0.176334	0.234662	0.665977	0.657251	0.861929	0.64785	1	0.4972	0.570607	0.562814	0.790599	0.349017	0.390729	0.598006	0.251304	0.200553	0.0278138	0.356163	-0.0997337	0.163077	0.630185	0.603704	-0.255899	0.71958	0.185088	0.321377	-0.109425	0.526909	0.555934	0.492172	0.130015	-0.148602	-0.0611098	0.552179	-0.0937921	0.140015
PAR	0.388078	0.184527	0.19176	0.0114707	0.66552	0.251491	0.270528	-0.362616	-0.387418	0.192302	-0.303036	0.428409	0.138369	0.189443	0.19842	0.142109	0.382193	0.369953	0.308072	0.4972	1	0.261633	0.0955183	0.610668	0.722002	0.519259	0.231063	0.65332	0.397146	-0.141763	0.264595	0.331572	0.182365	0.327888	0.260613	-0.0733145	0.447696	0.199797	-0.118254	-0.202401	-0.103381	0.278183	0.0270229	-0.371382	-0.509303	-0.339362	0.282513	-0.0679569	0.211748
POST	0.859993	-0.162893	0.143946	0.160592	0.626229	-0.150684	0.266934	-0.049935	0.386868	0.0895875	-0.0757479	0.669828	0.0488756	-0.172447	-0.117207	0.662301	0.575871	0.538138	0.454222	0.570607	0.261633	1	0.328015	0.693782	0.202716	-0.0585953	0.416586	-0.0409287	0.0293485	0.124222	0.228985	-0.162863	-0.15027	0.339317	0.545526	0.0567236	0.509121	-0.167158	0.571467	0.0993181	0.525424	0.794936	0.660962	0.242032	-0.174113	0.359442	0.779069	0.179802	-0.139237
PRE	0.41398	0.159362	0.406298	-0.024689	0.284803	0.163635	0.120357	0.0858957	-0.216646	0.012964	0.00466323	0.0740321	0.66574	0.163177	-0.098804	0.809003	0.501595	0.771475	0.684791	0.562814	0.0955183	0.328015	1	0.685893	0.307155	0.464334	0.66235	-0.00551199	0.388628	-0.120122	0.0431042	0.130497	0.1551	0.84687	0.752427	0.284737	0.599254	-0.187536	0.520501	0.343629	0.879572	0.543592	0.789782	0.501222	-0.252633	-0.189914	0.623201	-0.0657211	0.133837
EP	0.723346	0.341802	0.246912	-0.0169772	0.801589	0.355503	0.507862	-0.199803	-0.0316845	0.233169	-0.268579	0.457075	0.352826	0.338061	-0.0819012	0.704989	0.678744	0.790991	0.733955	0.790599	0.610668	0.693782	0.685893	1	0.500481	0.47867	0.584905	0.368219	0.325241	0.119182	0.125927	0.132543	0.348409	0.826613	0.769564	-0.0085112	0.790916	-0.140057	0.47563	-0.0155061	0.559024	0.668684	0.632067	0.148394	-0.458087	-0.00855433	0.818057	0.0878207	0.349349
BLA	0.410419	-0.0472079	0.616735	0.449969	0.381565	0.28	0.0921514	0.250442	-0.271587	0.0323226	0.0317417	0.230681	0.49316	-0.0583883	-0.062253	0.370208	0.330615	0.417797	0.52243	0.349017	0.722002	0.202716	0.307155	0.500481	1	0.619317	0.53131	0.600194	0.671412	-0.0777152	0.0739657	0.746816	-0.0147589	0.315024	0.188124	-0.04553	0.253943	-0.0779048	0.0327765	-0.0182384	0.110513	0.278157	0.172614	0.233615	-0.225657	-0.143973	0.163376	0.304762	0.119501
BMA	0.251007	0.108296	0.41356	0.0523793	0.483766	0.309515	-0.0343307	0.0169495	-0.401707	-0.322154	-0.326156	-0.0404849	0.570268	0.106237	-0.180801	0.137114	0.313406	0.470175	0.340018	0.390729	0.519259	-0.0585953	0.464334	0.47867	0.619317	1	0.568391	0.456626	0.522697	-0.302518	-0.24455	0.581928	0.122387	0.584331	0.184626	-0.140014	0.171745	-0.191774	-0.264594	-0.16248	0.0989713	-0.0836695	-0.0142971	-0.0449428	-0.486063	-0.298225	0.0285658	0.100551	0.183579
CP	0.442742	-0.031675	0.347073	0.0434512	0.468047	0.15196	-0.0100373	0.204656	-0.144451	-0.245906	-0.113929	0.112184	0.416764	-0.0382119	-0.22946	0.633388	0.610975	0.818461	0.625916	0.598006	0.231063	0.416586	0.66235	0.584905	0.53131	0.568391	1	0.146393	0.364348	-0.168229	-0.0977272	0.413418	-0.013138	0.540975	0.339113	-0.089968	0.226218	-0.281875	0.175461	-0.039055	0.608718	0.301514	0.455783	0.339882	-0.334569	-0.0701442	0.38283	0.175852	0.044047
ACB	0.0978076	0.350178	0.3073	-0.125132	0.367527	0.442494	0.17295	-0.122514	-0.192764	0.227009	-0.287789	-0.118728	0.00772868	0.345974	-0.223307	0.0665636	0.157881	0.0385365	0.109754	0.251304	0.65332	-0.0409287	-0.00551199	0.368219	0.600194	0.456626	0.146393	1	0.0121189	0.039436	-0.323235	0.350144	0.361749	0.323509	0.0750817	-0.217957	0.15371	-0.207495	-0.232681	-0.337839	-0.19321	-0.0501863	-0.206852	-0.211306	-0.373846	-0.125436	-0.0428431	0.119351	0.386549
LSC	0.252293	-0.0955426	0.481699	0.448003	0.110913	0.224056	0.124656	0.279183	-0.257713	-0.0378053	0.0917113	0.201324	0.788823	-0.105793	0.30925	0.250342	0.0196199	0.434886	0.526924	0.200553	0.397146	0.0293485	0.388628	0.325241	0.671412	0.522697	0.364348	0.0121189	1	-0.0731164	0.431891	0.71756	-0.0648618	0.16189	0.125763	-0.157917	0.401278	0.284164	0.0626875	-0.0844954	0.172305	0.218274	0.242864	0.385456	0.030335	-0.147048	0.177431	0.283081	0.093298
LSR	0.0362695	0.602938	-0.185016	0.353107	0.121996	0.602458	0.773473	0.334173	0.498643	0.644305	0.333634	0.0670595	-0.256643	0.582429	-0.194704	-0.0339346	0.116996	-0.00608648	0.448903	0.0278138	-0.141763	0.124222	-0.120122	0.119182	-0.0777152	-0.302518	-0.168229	0.039436	-0.0731164	1	-0.0646334	-0.021981	0.631313	0.0613399	0.0577015	-0.355413	0.14386	-0.170781	0.543509	-0.0924576	-0.184921	0.062553	0.01132	0.326992	0.485505	0.499577	0.21356	0.413278	0.658485
LSV	0.183485	-0.219237	0.0995074	-0.0104766	0.0489932	-0.311008	0.0585089	-0.0579557	-0.138383	0.435149	0.248072	0.390675	0.255352	-0.206868	0.826132	0.222506	0.0196049	0.313954	0.232555	0.356163	0.264595	0.228985	0.0431042	0.125927	0.0739657	-0.24455	-0.0977272	-0.323235	0.431891	-0.0646334	1	-0.18371	-0.241011	-0.201413	0.125272	-0.115941	0.550026	0.801106	0.210109	-0.0267239	0.169286	0.482914	0.324182	0.0875338	0.324059	-0.197096	0.275235	-0.270164	-0.235871
SF	-0.0227622	0.0100475	0.314299	0.462116	-0.0192075	0.489054	0.115772	0.269704	-0.0866943	-0.279775	-0.15793	-0.145379	0.438681	-0.0157587	-0.100459	0.0237242	-0.145253	0.108569	0.270258	-0.0997337	0.331572	-0.162863	0.130497	0.132543	0.746816	0.581928	0.413418	0.350144	0.71756	-0.021981	-0.18371	1	0.0700486	0.0621479	-0.0774372	-0.163564	-0.0808246	-0.0909091	-0.253552	-0.172493	-0.117277	-0.235561	-0.175621	0.243476	-0.173577	0.0846056	-0.183486	0.629146	0.287525
SH	-0.208288	0.996423	-0.391018	-0.189976	0.263972	0.894505	0.817728	-0.250111	-0.0124146	0.496299	-0.197141	-0.148219	-0.217291	0.991561	-0.128127	-0.060865	0.165723	0.151178	0.386019	0.163077	0.182365	-0.15027	0.1551	0.348409	-0.0147589	0.122387	-0.013138	0.361749	-0.0648618	0.631313	-0.241011	0.0700486	1	0.468688	0.283455	-0.200845	0.293843	-0.115946	0.210102	-0.203712	-0.117854	-0.149719	-0.0783168	-0.136832	-0.16864	0.00345227	0.232353	0.100281	0.962437
CEA	0.443616	0.474882	0.237	-0.105611	0.579367	0.410648	0.367196	-0.126798	-0.177446	0.130647	-0.193917	0.112524	0.392814	0.477976	-0.286752	0.622909	0.626792	0.684899	0.646175	0.630185	0.327888	0.339317	0.84687	0.826613	0.315024	0.584331	0.540975	0.323509	0.16189	0.0613399	-0.201413	0.0621479	0.468688	1	0.785609	0.201253	0.589135	-0.348243	0.446185	0.222371	0.61144	0.426883	0.571016	0.187203	-0.453221	-0.156876	0.627124	-0.0599185	0.411108
MEA	0.402472	0.279716	0.0519378	-0.0947637	0.357762	0.230685	0.447089	-0.287868	0.151204	0.280085	-0.246393	0.139642	0.250149	0.27538	0.0852438	0.772151	0.379932	0.564594	0.52014	0.603704	0.260613	0.545526	0.752427	0.769564	0.188124	0.184626	0.339113	0.0750817	0.125763	0.0577015	0.125272	-0.0774372	0.283455	0.785609	1	0.399429	0.711601	0.0112703	0.559398	0.446513	0.705229	0.591284	0.676438	0.261844	-0.313423	0.13594	0.677294	0.0790206	0.275081
GP	0.00804194	-0.177617	-0.0633968	0.143535	-0.217196	-0.273448	-0.205278	-0.22753	-0.221411	-0.249767	0.088378	0.149392	-0.0493409	-0.16421	-0.172013	0.204836	0.0905985	-0.127512	-0.136327	-0.255899	-0.0733145	0.0567236	0.284737	-0.0085112	-0.04553	-0.140014	-0.089968	-0.217957	-0.157917	-0.355413	-0.115941	-0.163564	-0.200845	0.201253	0.399429	1	-0.118848	-0.210752	0.255041	0.87292	0.323994	0.236029	0.348378	-0.0218646	-0.315656	-0.239586	0.176536	-0.289609	-0.278843
PALV	0.510476	0.301411	0.243897	-0.18185	0.473692	0.213832	0.48243	-0.211743	-0.0235992	0.528137	-0.124114	0.332601	0.465104	0.304186	0.387619	0.660539	0.332161	0.652445	0.617705	0.71958	0.447696	0.509121	0.599254	0.790916	0.253943	0.171745	0.226218	0.15371	0.401278	0.14386	0.550026	-0.0808246	0.293843	0.589135	0.711601	-0.118848	1	0.324177	0.492114	-0.0930902	0.554503	0.705808	0.653197	0.234565	-0.103107	-0.0498789	0.74546	-0.06684	0.281663
MS	-0.316761	-0.104608	-0.193687	-0.302802	-0.214864	-0.152267	0.0369365	-0.302353	-0.058761	0.35908	-0.118431	-0.120936	0.0503901	-0.0981409	0.994935	-0.0810869	-0.40311	0.0135155	-0.136773	0.185088	0.199797	-0.167158	-0.187536	-0.140057	-0.0779048	-0.191774	-0.281875	-0.207495	0.284164	-0.170781	0.801106	-0.0909091	-0.115946	-0.348243	0.0112703	-0.210752	0.324177	1	-0.260126	-0.172493	-0.126999	-0.0441324	-0.157301	-0.184257	0.242249	-0.10692	-0.187964	-0.1408	-0.0675084
NDB	0.535569	0.21337	0.198283	0.383053	0.241244	0.0995422	0.442433	0.332215	0.215879	0.477787	0.533431	0.465585	0.169229	0.211528	-0.202453	0.625136	0.543578	0.446461	0.705222	0.321377	-0.118254	0.571467	0.520501	0.47563	0.0327765	-0.264594	0.175461	-0.232681	0.0626875	0.543509	0.210109	-0.253552	0.210102	0.446185	0.559398	0.255041	0.492114	-0.260126	1	0.473629	0.589847	0.766541	0.808459	0.617764	0.289486	0.180043	0.763719	0.0105608	0.152173
BST	0.0554015	-0.192121	0.0657131	0.375052	-0.223512	-0.253012	-0.117462	0.124818	-0.0152412	-0.0261655	0.378865	0.0910281	0.0337913	-0.186215	-0.133597	0.306024	0.170141	-0.0120604	0.0920021	-0.109425	-0.202401	0.0993181	0.343629	-0.0155061	-0.0182384	-0.16248	-0.039055	-0.337839	-0.0844954	-0.0924576	-0.0267239	-0.172493	-0.203712	0.222371	0.446513	0.87292	-0.0930902	-0.172493	0.473629	1	0.371172	0.292673	0.408973	0.288582	0.0680188	-0.0368842	0.146451	-0.137061	-0.25083
VL	0.467063	-0.109295	0.366391	-0.109877	0.149846	-0.15563	-0.0465748	0.0939227	-0.0184147	0.00845611	0.068463	0.131285	0.510559	-0.104921	-0.0283266	0.917421	0.438532	0.692724	0.527842	0.526909	-0.103381	0.525424	0.879572	0.559024	0.110513	0.0989713	0.608718	-0.19321	0.172305	-0.184921	0.169286	-0.117277	-0.117854	0.61144	0.705229	0.323994	0.554503	-0.126999	0.589847	0.371172	1	0.691349	0.901293	0.569819	-0.121458	-0.0362361	0.659188	-0.100663	-0.153196
VPM	0.818395	-0.134292	0.437932	0.192526	0.458486	-0.233391	0.15394	0.091903	-0.00184315	0.319556	0.295025	0.697974	0.359586	-0.126929	0.0294151	0.777592	0.603623	0.594508	0.595803	0.555934	0.278183	0.794936	0.543592	0.668684	0.278157	-0.0836695	0.301514	-0.0501863	0.218274	0.062553	0.482914	-0.235561	-0.149719	0.426883	0.591284	0.236029	0.705808	-0.0441324	0.766541	0.292673	0.691349	1	0.903634	0.412935	-0.00168486	-0.0426021	0.862346	-0.173625	-0.203548
LP	0.670857	-0.0643219	0.405853	0.128121	0.291359	-0.150644	0.109782	0.148835	-0.0465596	0.169063	0.280962	0.482699	0.486077	-0.0573624	-0.0651408	0.867614	0.570118	0.672977	0.650843	0.492172	0.0270229	0.660962	0.789782	0.632067	0.172614	-0.0142971	0.455783	-0.206852	0.242864	0.01132	0.324182	-0.175621	-0.0783168	0.571016	0.676438	0.348378	0.653197	-0.157301	0.808459	0.408973	0.901293	0.903634	1	0.569672	-0.035296	-0.0731823	0.853907	-0.159726	-0.135751
AV	0.283997	-0.173666	0.58468	0.508129	-0.213179	0.0346563	0.0482176	0.776251	0.344361	0.186058	0.534123	-0.0711829	0.573924	-0.193547	-0.131177	0.614717	0.0736659	0.309722	0.558237	0.130015	-0.371382	0.242032	0.501222	0.148394	0.233615	-0.0449428	0.339882	-0.211306	0.385456	0.326992	0.0875338	0.243476	-0.136832	0.187203	0.261844	-0.0218646	0.234565	-0.184257	0.617764	0.288582	0.569819	0.412935	0.569672	1	0.559136	0.390875	0.247772	0.432279	-0.0356404
AM	-0.171751	-0.179121	0.203968	0.360789	-0.447699	-0.174473	-0.0321338	0.708361	0.369378	0.470513	0.731229	-0.179994	0.057854	-0.187385	0.225723	-0.0803921	-0.262831	-0.204338	0.0785598	-0.148602	-0.509303	-0.174113	-0.252633	-0.458087	-0.225657	-0.486063	-0.334569	-0.373846	0.030335	0.485505	0.324059	-0.173577	-0.16864	-0.453221	-0.313423	-0.315656	-0.103107	0.242249	0.289486	0.0680188	-0.121458	-0.00168486	-0.035296	0.559136	1	0.333343	-0.265768	0.152431	-0.130764
AD	0.0876318	-0.0610207	-0.152573	0.271767	-0.113633	0.169731	0.350648	0.217781	0.984765	0.0893366	-0.142079	-0.174765	-0.212508	-0.100962	-0.118153	0.116774	-0.291116	-0.197109	-0.0116764	-0.0611098	-0.339362	0.359442	-0.189914	-0.00855433	-0.143973	-0.298225	-0.0701442	-0.125436	-0.147048	0.499577	-0.197096	0.0846056	0.00345227	-0.156876	0.13594	-0.239586	-0.0498789	-0.10692	0.180043	-0.0368842	-0.0362361	-0.0426021	-0.0731823	0.390875	0.333343	1	-0.0310723	0.82555	0.159493
MD	0.756547	0.244411	0.123631	0.057635	0.618077	0.12028	0.460448	-0.138991	-0.00276129	0.245446	0.0295896	0.69318	0.240927	0.248961	-0.11928	0.683466	0.675851	0.675888	0.680089	0.552179	0.282513	0.779069	0.623201	0.818057	0.163376	0.0285658	0.38283	-0.0428431	0.177431	0.21356	0.275235	-0.183486	0.232353	0.627124	0.677294	0.176536	0.74546	-0.187964	0.763719	0.146451	0.659188	0.862346	0.853907	0.247772	-0.265768	-0.0310723	1	-0.113211	0.163298
SMT	0.0432827	0.0163555	0.0342135	0.458773	-0.0837299	0.457808	0.385333	0.305655	0.716974	-0.0579563	-0.210378	-0.225933	0.0672888	-0.029436	-0.155592	0.100566	-0.298046	-0.0838106	0.164603	-0.0937921	-0.0679569	0.179802	-0.0657211	0.0878207	0.304762	0.100551	0.175852	0.119351	0.283081	0.413278	-0.270164	0.629146	0.100281	-0.0599185	0.0790206	-0.289609	-0.06684	-0.1408	0.0105608	-0.137061	-0.100663	-0.173625	-0.159726	0.432279	0.152431	0.82555	-0.113211	1	0.341111
PVT	-0.216072	0.937551	-0.34367	-0.0661132	0.214698	0.973294	0.860868	-0.172897	0.108994	0.455484	-0.252564	-0.208075	-0.140412	0.922009	-0.0832509	-0.0423531	0.0528697	0.140106	0.414755	0.140015	0.211748	-0.139237	0.133837	0.349349	0.119501	0.183579	0.044047	0.386549	0.093298	0.658485	-0.235871	0.287525	0.962437	0.411108	0.275081	-0.278843	0.281663	-0.0675084	0.152173	-0.25083	-0.153196	-0.203548	-0.135751	-0.0356404	-0.130764	0.159493	0.163298	0.341111	1
ILM	0.607002	0.00420696	0.27771	0.367534	0.327247	-0.122533	0.283374	0.422945	0.102342	0.473676	0.64139	0.6305	0.25406	0.00883934	0.0491223	0.467632	0.545533	0.520846	0.680535	0.406868	-0.0434587	0.563706	0.326013	0.368712	0.0303159	-0.260877	0.164157	-0.359322	0.224906	0.457421	0.541725	-0.291165	-0.00879475	0.176184	0.248625	-0.0840405	0.507414	0.00688054	0.842445	0.166668	0.438285	0.769868	0.709048	0.532223	0.463224	0.0501532	0.685149	-0.12432	-0.063219
EPI	0.347886	-0.232424	0.212917	0.466122	-0.0231216	-0.280166	-0.00483073	0.172147	-0.0522973	0.102625	0.469727	0.402246	0.226684	-0.225661	0.011442	0.511028	0.343249	0.253868	0.358591	0.108318	-0.0244775	0.364276	0.470207	0.22297	0.143065	-0.157421	0.0925743	-0.380946	0.17128	-0.0382496	0.296057	-0.141164	-0.24452	0.272873	0.542018	0.759976	0.21372	-0.0457825	0.675721	0.903108	0.530981	0.621243	0.673011	0.416032	0.10802	-0.0744537	0.447826	-0.151155	-0.278641
DM	-0.316761	-0.104608	-0.193687	-0.302802	-0.214864	-0.152267	0.0369365	-0.302353	-0.058761	0.35908	-0.118431	-0.120936	0.0503901	-0.0981409	0.994935	-0.0810869	-0.40311	0.0135155	-0.136773	0.185088	0.199797	-0.167158	-0.187536	-0.140057	-0.0779048	-0.191774	-0.281875	-0.207495	0.284164	-0.170781	0.801106	-0.0909091	-0.115946	-0.348243	0.0112703	-0.210752	0.324177	1	-0.260126	-0.172493	-0.126999	-0.0441324	-0.157301	-0.184257	0.242249	-0.10692	-0.187964	-0.1408	-0.0675084
LM	-0.0714671	0.190276	0.199334	0.416644	0.00884166	0.650663	0.306833	0.214991	0.0105279	-0.142738	-0.210804	-0.192743	0.360229	0.160915	-0.0760027	0.0181245	-0.159822	0.114274	0.324936	-0.0596749	0.330567	-0.158605	0.125257	0.185669	0.694587	0.540823	0.370807	0.381329	0.677294	0.141731	-0.19681	0.976231	0.254392	0.114479	-0.00506334	-0.232074	-0.00711503	-0.0630584	-0.199333	-0.218524	-0.146262	-0.261791	-0.200055	0.23601	-0.151578	0.176709	-0.144993	0.698283	0.474301
MM	-0.0884703	0.120484	-0.0792538	0.598302	-0.148429	0.451258	0.377169	0.146631	0.361642	-0.0663534	-0.0575135	-0.14988	0.0031668	0.0896833	-0.190068	0.0842921	-0.139857	-0.116251	0.186026	-0.203838	0.0362359	0.012771	0.113197	0.0809949	0.353417	0.148112	0.0764576	0.0421156	0.256266	0.273566	-0.302273	0.564254	0.179117	0.15191	0.326796	0.363229	-0.159452	-0.184944	0.15475	0.497894	-0.0521327	-0.140301	-0.0616878	0.290314	-0.0311314	0.463043	-0.0815327	0.686274	0.345973
MPA	0.49069	-0.225833	0.197583	-0.00842186	0.161326	-0.236844	0.167266	-0.0732714	0.175865	0.282967	0.0303097	0.38206	0.41142	-0.227017	0.538679	0.728865	0.173715	0.554912	0.434197	0.540465	0.143507	0.642815	0.493063	0.502443	0.114874	-0.154962	0.241753	-0.326719	0.389927	-0.0661736	0.74487	-0.142134	-0.225555	0.21497	0.617795	0.101847	0.760435	0.465307	0.512079	0.181826	0.680965	0.767522	0.741415	0.411263	0.0996858	0.13345	0.639306	0.0111661	-0.190138
LH	0.155343	-0.101397	-0.129438	0.155764	-0.0562808	0.0309892	0.296399	0.186568	0.991217	0.183065	-0.104063	-0.129824	-0.242106	-0.135264	-0.058158	0.165772	-0.226847	-0.160965	-0.0347895	0.0502026	-0.350819	0.433306	-0.191605	0.0141382	-0.244453	-0.37356	-0.118336	-0.147156	-0.261916	0.476103	-0.105749	-0.126526	-0.0503641	-0.146819	0.166075	-0.265332	0.0315009	-0.0521545	0.228019	-0.0453109	0.018914	0.0597201	-0.00838911	0.36168	0.386163	0.968924	0.0235931	0.680157	0.06234
LPO	0.788818	-0.0484103	0.277301	0.490204	0.443941	-0.0581473	0.355999	0.349084	0.275677	0.310507	0.448524	0.76723	0.179005	-0.0549716	-0.164266	0.482864	0.537713	0.431649	0.625924	0.323747	0.0717141	0.771808	0.243383	0.482305	0.16315	-0.228579	0.200352	-0.203706	0.207546	0.471191	0.358337	-0.135814	-0.0405587	0.172891	0.27094	-0.0564204	0.465923	-0.201386	0.812209	0.100423	0.380933	0.811078	0.688237	0.490931	0.258657	0.255723	0.767943	0.120641	-0.0464043
STN	0.17491	0.673733	0.0144419	-0.282429	0.324924	0.509362	0.489149	-0.199739	-0.183738	0.262532	-0.154885	-0.00479643	0.350108	0.680773	-0.119895	0.455189	0.372193	0.540903	0.561877	0.427377	0.0715307	0.116238	0.764937	0.63331	-0.0209191	0.320884	0.282196	0.10606	0.131478	0.214865	-0.0807269	-0.0814814	0.657461	0.847599	0.662894	0.0849063	0.646521	-0.177436	0.466459	0.0625676	0.550643	0.312253	0.528311	0.179611	-0.287822	-0.19184	0.610894	-0.156415	0.568941
ZI	0.00831675	0.812675	-0.291084	0.136723	0.296887	0.918616	0.939705	-0.119457	0.316006	0.418014	-0.249283	-0.0479388	-0.0478674	0.788733	-0.0909576	0.115063	0.103585	0.222068	0.523042	0.21098	0.214771	0.113786	0.232973	0.489304	0.173329	0.187295	0.0952568	0.252879	0.201167	0.703745	-0.166687	0.318713	0.851991	0.478451	0.460408	-0.188549	0.387033	-0.0879742	0.326895	-0.0953482	-0.0277316	-0.0177524	0.0326299	0.122439	-0.103305	0.371166	0.324918	0.516787	0.93051
RL	-0.316761	-0.104608	-0.193687	-0.302802	-0.214864	-0.152267	0.0369365	-0.302353	-0.058761	0.35908	-0.118431	-0.120936	0.0503901	-0.0981409	0.994935	-0.0810869	-0.40311	0.0135155	-0.136773	0.185088	0.199797	-0.167158	-0.187536	-0.140057	-0.0779048	-0.191774	-0.281875	-0.207495	0.284164	-0.170781	0.801106	-0.0909091	-0.115946	-0.348243	0.0112703	-0.210752	0.324177	1	-0.260126	-0.172493	-0.126999	-0.0441324	-0.157301	-0.184257	0.242249	-0.10692	-0.187964	-0.1408	-0.0675084
[truncated: 11 more columns]
